# Supplementary material for: Using Internet Search Engines to Obtain Medical Information: A Comparative Study
Source: J Med Internet Res. 2012 May 16;14(3):e74. doi: 10.2196/jmir.1943 (PMC3799567; doi:10.2196/jmir.1943)
Supplement: Supplementary file 1 [file jmir_v14i3e74_app1.xls]

## Sheet: Sheet1
RN	Website name	Website URL	GPR	Type	V1	V2	V3	V4	V5	V6	V7	V8	AVG	G	Y	B	A	Main_Breast Cancer	Main_Malignant Tumor	Main_Neoplasm	Main_Sarcoma	Main_Carcinoma	Sub_Breast Cancer	Sub_Malignant Tumor	Sub_Neoplasm	Sub_Sarcoma	Sub_Carcinoma
1001	BreastCancer.org - Breast Cancer Treatment Information and Pictures	http://www.breastcancer.org	7	2	10	7	8	8	10	9	4	6	7.75	0	2004	3001	4004	16	0	0	0	0	729	0	0	0	34
1002	Breast Cancer Symptoms and Diagnosis	http://www.breastcancer.org/symptoms	5	2	10	8	9	8	2	9	7	4	7.125	0	2005	3014	4030	15	0	0	0	3	397	0	0	0	34
1003	Susan G. Komen Breast Cancer Foundation	http://ww5.komen.org	7	2	10	9	10	8	10	7	10	6	8.75	0	2010	3008	4006(4018/4093)	4	0	0	0	0	60	0	0	0	0
1004	Breast Cancer Home Page - National Cancer Institute	http://www.cancer.gov/cancertopics/types/breast	8	4	10	9	10	9	8	8	10	6	8.75	0	2009	3003	4007(4023)	30	0	0	0	0	239	0	0	0	17
1005	Breast Cancer Treatment - National Cancer Institute	http://www.cancer.gov/cancertopics/pdq/treatment/breast/Patient	6	4	10	10	10	8	8	7	2	7	7.75	0	0	0	0	36	0	0	0	2	159	0	0	0	10
1006	Click to Give @ The Breast Cancer Site	http://www.thebreastcancersite.com	7	3	3	4	1	1	0	3	0	0	1.5	0	2006	3024	4010(4026)	16	0	0	0	0	148	0	0	0	0
1007	WebMD Breast Cancer Center: Types, Symptoms, Causes, Genes ...	http://www.webmd.com/breast-cancer/default.htm	6	1	7	8	5	6	7	8	5	7	6.625	0	2024	3006	0	60	0	0	0	2	3067	0	0	0	125
1008	Breast Cancer Symptoms, Risk Factors, Causes, Treatments, Stages ...	http://www.medicinenet.com/breast_cancer/article.htm	5	1	10	10	10	9	9	8	9	8	9.125	0	2026	3004	4009	59	0	0	3	2	488	2	0	1	0
1009	Breast cancer - MayoClinic.com	http://www.mayoclinic.com/health/breast-cancer/DS00328	5	1	10	8	10	9	9	9	10	5	8.75	0	2017	3033	4022	23	0	0	0	5	77	0	0	0	5
1010	Breast cancer: Symptoms - MayoClinic.com	http://www.mayoclinic.com/health/breast-cancer/DS00328/DSECTION=symptoms	4	1	10	8	9	6	6	9	7	3	7.25	0	0	0	0	19	0	0	0	5	72	0	0	0	5
1011	Breast Cancer: MedlinePlus	http://www.nlm.nih.gov/medlineplus/breastcancer.html	7	4	10	8	5	3	8	5	7	6	6.5	0	2012	3013	4003	101	0	11	0	9	3042	1	231	116	176
1012	Breast cancer: MedlinePlus Medical Encyclopedia	http://www.nlm.nih.gov/medlineplus/ency/article/000913.htm	5	4	10	8	10	5	8	9	7	5	7.75	0	0	3031	4002	59	0	0	0	5	178	0	11	0	18
1013	Breast cancer - Wikipedia, the free encyclopedia	http://en.wikipedia.org/wiki/Breast_cancer	6	1	10	10	10	10	10	10	10	9	9.875	0	2023	3002	4005(4017)	179	0	10	0	30	3337	2	120	39	592
1014	National Breast Cancer Foundation? Official Site - Information ...	http://www.nationalbreastcancer.org	6	2	10	7	5	6	0	9	7	0	5.5	0	2019	3019	4008	23	0	0	0	0	78	0	0	0	0
1015	BreastCancer.Net: The Cancer News You Need To Know	http://www.breastcancer.net	5	2	5	6	9	6	8	6	5	0	5.625	0	2047	3169	4011	9	0	0	0	0	67	0	0	0	1
1016	ACS :: All About Breast Cancer	http://www.cancer.org/docroot/cri/cri_2x.asp?sitearea=lrn&dt=5	5	4	9	7	7	6	5	8	8	6	7	0	2001	0	0	4	0	0	0	0	4	0	0	0	0
1017	ACS :: What Is Breast Cancer?	http://www.cancer.org/docroot/CRI/content/CRI_2_4_1X_What_is_breast_cancer_5.asp	4	4	9	7	9	8	5	9	8	5	7.5	0	0	0	0	59	2	0	20	54	59	2	0	20	54
1018	Welcome to the Breast Cancer 3-Day: Home	http://www.the3day.org	6	2	2	7	4	2	0	6	0	0	2.625	0	2044	0	4100	0	0	0	0	0	26	0	0	0	0
1019	Breast Cancer - Symptoms, Diagnosis, Treatment of Breast Cancer ...	http://health.nytimes.com/health/guides/disease/breast-cancer/overview.html	7	1	7	7	10	7	9	9	8	7	8	0	0	3016	0	60	0	0	0	5	1184	0	1	29	92
1020	Tweens challenged by grown-up malady: Breast cancer - CNN.com	http://www.cnn.com/2009/HEALTH/10/26/tweens.breast.cancer/index.html	6	1	2	7	2	6	0	4	3	2	3.25	0	0	0	0	27	0	0	0	1	394	0	0	2	3
1021	Original KISS drummer celebrates surviving breast cancer - CNN.com	http://www.cnn.com/2009/HEALTH/10/15/male.breast.cancer/index.html	6	1	2	7	2	6	0	7	1	2	3.375	0	0	0	0	28	0	0	0	0	456	2	0	5	0
1022	Click to Cure Breast Cancer	http://www.care2.com/click-to-donate/breast-cancer	6	2	2	5	1	1	2	3	1	0	1.875	0	0	0	0	2	0	0	0	0	42	0	0	0	0
1023	Breast Cancer - Breast Cancer Basics, Prevention, Risk Reduction ...	http://breastcancer.about.com	6	1	7	8	7	10	7	8	8	4	7.375	0	2049	3080	4044	66	0	0	0	0	1984	0	0	0	9
1024	Breast Cancer Symptoms and Explanations	http://breastcancer.about.com/od/whatisbreastcancer/p/symptoms.htm	4	1	7	6	9	6	7	7	5	6	6.625	0	0	0	0	28	0	0	0	0	555	0	0	0	9
1025	Breast Cancer Information, Symptoms & Treatment : Doctor-Reviewed ...	http://www.healthline.com/channel/breast-cancer.html	5	1	8	10	6	6	7	7	8	6	7.25	0	0	3112	0	54	0	12	11	8	131	0	24	22	16
1026	Breast Cancer Causes, Symptoms, and Treatment on eMedicineHealth.com	http://www.emedicinehealth.com/breast_cancer/article_em.htm	4	1	7	10	9	9	8	7	8	7	8.125	0	2018	3055	4043	53	0	0	1	5	872	0	0	4	48
1027	Breast Cancer	http://kidshealth.org/kid/grownup/conditions/breast_cancer.html	5	2	6	8	4	3	6	6	9	2	5.5	0	2030	0	4012	32	0	0	0	0	32	0	0	0	0
1028	CDC - Breast Cancer Home Page	http://www.cdc.gov/CANCER/BREAST	7	4	7	10	5	5	8	8	7	2	6.5	0	2042	3117	4059	15	0	0	0	0	76	0	9	0	0
1029	CDC Features - Breast Cancer Awareness	http://www.cdc.gov/Features/breastcancerawareness	6	4	7	9	6	6	8	8	8	2	6.75	0	0	0	0	26	0	0	0	0	95	0	0	0	0
1030	Breast Cancer Tumor Prevention, Screening, Diagnosis, Staging ...	http://www.oncologystat.com/cancer-types/breast-cancer.html	5	1	5	4	3	1	0	4	3	1	2.625	0	0	0	0	24	0	0	4	2	143	0	0	97	1
1031	breast cancer news and articles	http://www.naturalnews.com/breast_cancer.html	4	1	2	7	8	7	0	7	2	3	4.5	0	0	3160	4088	59	0	0	0	0	60	0	0	0	0
1032	Breast Cancer: The Basics	http://cancer.med.upenn.edu/types/section.cfm?c=16&s=5	4	4	7	8	7	5	8	10	7	6	7.25	0	0	0	0	30	1	0	0	4	30	1	0	0	12
1033	Breast Cancer News - Topix	http://www.topix.com/health/breast-cancer	4	1	3	4	3	4	0	5	2	0	2.625	0	0	3068	4068	35	0	0	0	0	305	0	0	5	0
1034	Hormone Mix Could Cut Breast Cancer Risk And Treat Symptoms Of ...	http://www.sciencedaily.com/releases/2009/10/091019172339.htm	5	1	2	8	5	5	5	7	1	1	4.25	0	0	0	4076	10	0	0	0	0	26	0	0	0	0
1035	ScienceDaily: Breast Cancer News	http://www.sciencedaily.com/news/health_medicine/breast_cancer	7	1	2	5	4	4	5	3	1	1	3.125	0	2095	0	0	37	0	0	0	0	53	0	0	0	0
1036	National Breast Cancer Awareness Month: Celebrating 25 Years of ...	http://www.nbcam.org	6	4	10	8	5	6	7	6	7	7	7	0	0	3124	4103	20	0	0	0	0	110	0	0	0	0
1037	Breast Cancer : Breast Cancer News and Photos - chicagotribune.com	http://www.chicagotribune.com/topic/health/diseases/breast-cancer-HEDAI0000012.topic	5	1	2	7	2	6	0	6	0	3	3.25	0	0	0	0	16	0	0	0	0	26	0	0	0	0
1038	Breast Cancer Treatment with Traditional Chinese Medicine	http://www.breastcancer.com	4	2	8	8	6	6	10	9	8	2	7.125	0	0	0	0	6	0	0	0	0	72	0	0	0	0
1039	Breast Cancer Awareness and Support - Breast Cancer Network of ...	http://www.networkofstrength.org	6	2	3	8	5	2	0	8	2	1	3.625	0	2022	0	4110	11	0	0	0	0	150	0	0	0	0
1040	Breast Cancer Action - Home	http://www.bcaction.org	6	4	3	6	3	2	1	3	0	1	2.375	0	2040	0	4024	23	0	0	0	0	42	0	0	0	0
1041	Breast Cancer << Frequently Asked Questions << womenshealth.gov	http://www.womenshealth.gov/faq/breast-cancer.cfm	5	4	6	7	6	6	10	8	5	5	6.625	0	0	0	4079	16	0	0	0	0	80	0	0	0	0
1042	Breast Cancer << womenshealth.gov	http://www.womenshealth.gov/breast-cancer	6	4	6	7	7	4	10	8	5	5	6.5	0	0	3104	4080	19	0	0	0	0	71	0	0	0	0
1043	The Coalition on Abortion / Breast Cancer	http://www.abortionbreastcancer.com	5	2	4	4	3	5	0	4	1	3	3	0	0	0	4037	4	0	0	0	0	21	0	0	0	0
1044	National Breast Cancer Coalition	http://www.stopbreastcancer.org	6	2	4	7	5	4	0	6	1	0	3.375	0	2052	0	4028	8	0	0	0	0	381	0	0	0	0
1045	Breast Cancer - Doctor's Guide to the Internet	http://www.pslgroup.com/BREASTCANCER.htm	5	1	7	6	6	6	0	8	8	6	5.875	0	0	0	0	161	0	0	0	0	1486	0	0	7	21
1046	Breast Cancer	http://www.labtestsonline.org/understanding/conditions/breast.html	5	1	6	8	6	7	8	8	5	3	6.375	0	2106	3039	0	18	1	0	0	2	18	1	0	0	2
1047	Breast Cancer Research	http://breast-cancer-research.com	6	4	4	8	6	8	8	9	8	5	7	0	2122	3064	4029(4069)	29	0	0	0	1	625	0	11	0	39
1048	Breast Cancer News from Medical News Today	http://www.medicalnewstoday.com/sections/breast_cancer	6	1	2	9	6	6	6	7	5	2	5.375	0	2115	3056	4031(4078)	56	0	0	0	0	128	0	0	0	4
1049	Breast Cancer - MD Anderson Cancer Center	http://www.mdanderson.org/patient-and-cancer-information/cancer-information/cancer-types/breast-cancer/index.html	6	4	7	10	10	9	9	7	7	5	8	0	0	3020	0	62	0	0	0	10	118	0	0	0	73
1050	Breast cancer: Cancer Research UK: CancerHelp UK	http://www.cancerhelp.org.uk/help/default.asp?page=3266	0	4	9	9	7	7	10	8	7	6	7.875	0	0	0	0	25	0	0	0	0	385	0	0	0	0
1051	NIHSeniorHealth: Breast Cancer - Table of contents	http://nihseniorhealth.gov/breastcancer/toc.html	6	4	7	6	7	6	10	8	8	3	6.875	0	0	0	4090	3	0	0	0	0	5	0	0	0	0
1052	Avon Breast Cancer Crusade - Homepage	http://www.avoncrusade.com	6	3	1	0	0	2	0	2	1	0	0.75	0	0	0	0	0	0	0	0	0	40	0	0	0	0
1053	Breast cancer - awareness, symptoms, treatment, signs, information ...	http://www.patienthealthinternational.com/breast-cancer	N	2	6	8	8	7	7	9	8	4	7.125	0	0	0	0	19	0	0	0	0	19	0	0	0	0
1054	Breast cancer - Genetics Home Reference	http://ghr.nlm.nih.gov/condition=breastcancer	5	4	7	6	9	8	8	7	9	6	7.5	0	2029	0	0	46	1	3	0	3	296	4	15	19	29
1055	Detailed Breast Cancer Risk Calculator	http://www.halls.md/breast/risk.htm	6	1	8	6	2	7	2	8	1	3	4.625	0	0	0	4162	7	0	0	0	3	25	0	0	0	7
1056	Breast Cancer Prevention - The Breast Cancer Fund	http://www.breastcancerfund.org	6	4	3	9	2	4	5	6	1	2	4	0	0	0	4019	22	0	0	0	0	636	0	0	0	0
1057	Breast cancer	http://www.netdoctor.co.uk/diseases/facts/breastcancer.htm	3	1	5	8	9	6	7	7	7	7	7	0	0	0	4014	99	0	0	4	7	358	0	0	4	7
1058	Breast Cancer Basics - EverydayHealth.com	http://www.everydayhealth.com/breast-cancer/understanding.aspx	6	1	5	8	6	5	7	7	7	4	6.125	0	2141	0	0	59	0	0	0	1	213	2	0	0	1
1059	Breast Cancer in the Yahoo! Directory	http://dir.yahoo.com/Health/Diseases_and_Conditions/Breast_Cancer	2	1	2	2	4	3	4	4	3	2	3	0	2015	0	0	30	0	0	0	0	30	0	0	0	0
1060	American Breast Cancer Foundation	http://www.abcf.org	6	4	6	5	3	5	7	4	2	1	4.125	0	2054	0	4129	10	0	0	0	0	20	0	0	0	0
1061	Imaginis - What is Breast Cancer?	http://www.imaginis.com/breasthealth/breast_cancer.asp	4	1	7	8	6	4	5	7	7	3	5.875	0	2062	3173	0	17	2	0	0	2	17	2	0	0	2
1062	Breast Cancer Support	http://bcsupport.org	4	2	3	8	5	7	7	6	6	0	5.25	0	0	0	0	5	0	0	0	0	5	0	0	0	0
1063	Breast Cancer	http://www.radiologyinfo.org/en/info.cfm?pg=breastcancer	5	4	5	7	10	8	9	9	8	5	7.625	0	2067	3061	4061	12	0	0	0	3	59	0	0	0	3
1064	LBBC - Living Beyond Breast Cancer	http://www.lbbc.org	6	4	3	7	5	5	0	7	0	1	3.5	0	2098	0	4051	8	0	0	0	0	31	0	0	0	0
1065	Check for Early Symptoms of Breast Cancer	http://www.healthcentral.com/breast-cancer/check-a-symptom.html	5	1	2	6	5	5	4	6	7	4	4.875	0	0	0	0	26	0	0	0	0	907	0	0	1	33
1066	The Breast Cancer Research Foundation	http://www.bcrfcure.org	6	4	3	6	3	8	2	5	1	2	3.75	0	2035	0	4096	4	0	0	0	0	19	0	0	0	0
1067	Breast Cancer - Symptoms, Treatment and Prevention	http://www.healthscout.com/ency/68/329/main.html	3	1	7	7	10	5	7	8	8	5	7.125	0	0	0	0	58	0	0	0	7	59	0	0	0	7
1068	Breast Cancer - Carcinoma, Inflammatory Breast Cancer - Life ...	http://www.lef.org/protocols/prtcl-022.shtml	4	3	6	7	10	8	9	8	9	6	7.875	0	2089	3046	0	40	1	1	0	17	110	2	2	0	37
1069	Breast Cancer Symptoms, Diagnosis, Treatments and Causes ...	http://www.wrongdiagnosis.com/b/breast_cancer/intro.htm	5	1	8	9	10	6	8	9	7	6	7.875	0	2066	3132	0	229	0	14	5	13	536	0	159	25	44
1070	Breast Cancer: eMedicine Plastic Surgery	http://emedicine.medscape.com/article/1276001-overview	4	1	7	3	5	8	9	7	5	7	6.375	0	0	0	0	110	0	0	5	43	974	4	4	19	206
1071	Breast Cancer and Environmental Risk Factors	http://envirocancer.cornell.edu	6	4	4	7	5	6	10	8	6	0	5.75	0	0	3111	4169	4	0	0	0	0	11	0	0	0	0
1072	breast cancer - breast cancer treatment - breast cancer support ...	http://www.cancernews.com/breast.htm	4	3	1	3	1	2	1	3	2	0	1.625	0	0	0	0	2	0	0	0	0	2	0	0	0	0
1073	Breast Cancer - Signs and Symptoms	http://www.ucsfhealth.org/adult/medical_services/cancer/breast/conditions/breastcancer/signs.html	5	4	6	7	7	6	7	7	4	3	5.875	0	0	0	0	22	0	0	0	3	22	0	0	8	3
1074	Breast Cancer - Diagnosis and Treatment Options at Mayo Clinic	http://www.mayoclinic.org/breast-cancer	5	4	6	8	10	8	7	9	7	3	7.25	0	0	3141	0	17	0	0	0	0	42	0	0	0	5
1075	Welcome to savethetatas.com - Breast Cancer Products and T-shirts!	http://www.savethetatas.com	5	2	1	3	2	0	0	1	0	0	0.875	0	0	0	4155	0	0	0	0	0	119	0	0	0	0
1076	Breast cancer information, awareness, prevention, news, treatment ...	http://www.breastcancersource.com	5	1	0	4	0	3	0	0	5	0	1.5	0	0	0	0	9	0	0	0	4	327	0	0	0	65
1077	ABC News OnCall+ Breast Cancer Center Home Page - ABC News	http://abcnews.go.com/Health/OnCallPlus	6	1	8	10	10	10	10	8	8	8	9	0	2031	3177	0	38	0	0	0	0	514	0	0	0	5
1078	Brides Against Breast Cancer	http://bridesagainstbreastcancer.org	4	3	1	4	0	1	5	3	1	5	2.5	0	0	0	4058	18	0	0	0	0	224	0	0	0	0
1079	Breast Cancer | Cancer.Net	http://www.cancer.net/patient/Cancer+Types/Breast+Cancer	5	4	4	7	6	8	3	8	6	2	5.5	0	2166	0	4065	26	0	0	0	6	27	0	0	0	6
1080	Breast Cancer | The Plastic Surgery Channel	http://www.theplasticsurgerychannel.com/plastic-surgery-procedures/breast-aesthetics/breast-cancer	2	3	2	5	5	3	0	7	0	2	3	0	0	0	0	8	1	0	0	0	244	9	0	0	0
1081	Avon Walk for Breast Cancer:	http://www.avonwalk.org	6	2	1	4	1	5	1	2	0	0	1.75	0	0	0	4109	3	0	0	0	0	258	0	0	0	0
1082	Breast Cancer DIY - Home	http://www.breastcancerdiy.com	4	2	4	9	3	5	10	6	6	4	5.875	0	0	3129	0	14	0	0	0	0	1579	0	0	0	1
1083	Breast Cancer Prevention	http://breastcancerprevention.com	5	1	7	7	5	2	8	8	5	4	5.75	0	2172	0	4033	12	0	0	0	0	50	0	0	0	0
1084	NCCN: Breast Cancer	http://www.nccn.org/professionals/physician_gls/PDF/breast.pdf	5	4	5	7	7	5	8	8	3	0	5.375	0	0	0	0	0	0	0	0	0	0	0	0	0	0
1085	Gastric Breast Cancer Network Center	http://www.gastricbreastcancer.com	6	2	3	6	3	5	2	4	1	2	3.25	0	0	0	0	2	0	0	0	0	15	0	12	0	2
1086	2009 Infinite Boundaries Retreats | Breast Cancer Recovery ...	http://www.bcrecovery.org	4	2	2	6	4	5	2	7	1	6	4.125	0	0	0	0	14	0	0	0	0	92	0	0	0	0
1087	Breast Cancer Answers Project	http://www.canceranswers.org	6	2	4	6	7	6	4	5	2	1	4.375	0	0	0	4047	10	0	0	0	0	10	0	0	0	0
1088	Men Against Breast Cancer - Caring About the Women We Love	http://www.menagainstbreastcancer.org	6	2	2	5	5	5	0	4	0	1	2.75	0	0	0	4163	3	0	0	0	0	56	0	0	1	0
1089	Breast Cancer Resource Center - HealingWell.com	http://www.healingwell.com/breastcancer	5	1	5	8	5	7	8	5	5	0	5.375	0	2199	0	0	20	0	0	0	0	78	0	0	0	12
1090	Breast Cancer Options - MIDHUDSONOPTIONSPROJEC	http://www.breastcanceroptions.org	4	2	1	4	1	3	2	2	1	3	2.125	0	0	3190	0	15	0	0	0	0	27	0	0	0	0
1091	Presidential Proclamation-National Breast Cancer Awareness Month ...	http://www.whitehouse.gov/the_press_office/Presidential-Proclamation-National-Breast-Cancer-Awareness-Month	3	4	1	7	6	8	0	5	1	1	3.625	0	0	0	0	14	0	0	0	0	14	0	0	0	0
1092	California Breast Cancer Research Program (CBCRP)	http://www.cbcrp.org	7	4	1	4	1	3	5	3	1	0	2.25	0	0	0	0	11	0	0	0	0	110	0	0	0	0
1093	Boarding For Breast Cancer || b4bc.org - Early Detection + Active ...	http://www.b4bc.org	5	2	1	7	2	3	7	3	0	1	3	0	0	0	4133	3	0	0	0	0	42	0	0	0	0
1094	Breast Cancer Awareness	http://www.breastcancerawareness.com	5	2	1	6	1	8	3	7	1	5	4	0	0	0	4092	8	0	0	0	0	16	0	0	0	0
1095	Breast Cancer: Screening	http://www.ahrq.gov/clinic/USpstf/uspsbrca.htm	7	4	4	4	6	4	8	6	1	3	4.5	0	0	0	4087	5	0	0	0	0	5	0	0	0	0
1096	Breast Cancer Statistics	http://www.vegsource.com/harris/b_cancer.htm	3	4	2	6	8	6	2	7	1	1	4.125	0	0	0	0	7	0	0	0	0	7	0	0	0	0
1097	Zero Breast Cancer www.zerobreastcancer.org	http://www.zerobreastcancer.org	4	2	2	5	6	7	0	6	1	1	3.5	0	0	0	0	11	0	0	0	0	33	0	0	0	0
1098	Breast Cancer|Stages|Treatment - MSN Health & Fitness	http://health.msn.com/health-topics/breast-cancer	N	1	6	6	7	5	9	9	6	3	6.375	0	0	3081	0	20	1	0	0	2	920	6	0	3	66
1099	Breast Cancer Prevention Institute Entry Page	http://www.bcpinstitute.org	4	2	2	4	2	5	0	4	1	2	2.5	0	0	0	4179	2	0	0	0	0	2	0	0	0	0
1100	Recycle for Breast Cancer program	http://recycleforbreastcancer.org	5	2	1	1	2	0	0	1	2	0	0.875	0	0	0	0	2	0	0	0	0	7	0	0	0	0
1101	San Antonio Breast Cancer Symposium	http://www.sabcs.org	6	4	1	6	2	4	0	2	1	0	2	0	0	0	4118	7	0	0	0	0	19	0	0	0	0
1102	Breast Cancer: Diagnosis & Tests	http://www.webmd.com/breast-cancer/guide/breast-cancer-diagnosis-tests	5	1	7	8	7	4	7	8	5	5	6.375	0	0	0	0	40	0	0	0	2	2638	1	0	0	125
1103	Breast Cancer Alliance	http://www.breastcanceralliance.org	5	2	1	7	1	5	4	6	1	1	3.25	0	0	0	0	11	0	0	0	0	145	0	0	0	0
1104	Breast Cancer - Diagnosis, Treatment, Guidelines, Research, and ...	http://www.medscape.com/resource/breastcancer	6	4	0	4	0	1	0	0	0	0	0.625	0	0	3109	4035	0	0	0	0	0	0	0	0	0	0
1105	Sloan-Kettering - Breast Cancer	http://www.mskcc.org/mskcc/html/293.cfm	5	4	3	8	6	7	7	6	6	2	5.625	0	2132	0	0	22	0	0	0	0	22	0	0	0	0
1106	The Breast Cancer Society - help for those suffering from breast ...	http://www.breastcancersociety.org	3	2	6	7	8	3	4	5	7	3	5.375	0	2110	3152	0	19	0	0	0	0	32	0	0	0	0
1107	Alamo Breast Cancer Foundation	http://www.alamobreastcancer.org	4	2	1	5	7	4	5	6	6	5	4.875	0	2187	0	0	23	0	0	0	0	101	0	0	0	0
1108	Breast Cancer: Steps to Finding Breast Lumps Early -- familydoctor.org	http://familydoctor.org/online/famdocen/home/women/reproductive/breast/018.html	6	1	7	6	10	6	8	7	3	8	6.875	0	0	0	0	12	0	0	0	0	34	0	0	0	0
1109	The Inflammatory Breast Cancer Research Foundation	http://www.ibcresearch.org	2	2	8	8	5	5	1	9	7	2	5.625	0	2139	0	4117	16	0	0	0	0	367	0	0	0	6
1110	Breast Cancer: Breast Disorders: Merck Manual Professional	http://www.merck.com/mmpe/sec18/ch253/ch253e.html	4	3	8	9	10	9	10	7	9	5	8.375	0	0	0	0	56	0	0	2	12	81	0	0	2	16
1111	Shop to Benefit The Breast Cancer Site	http://shop.thebreastcancersite.com	6	3	0	1	0	0	0	0	0	0	0.125	0	0	0	0	4	0	0	0	0	57	0	0	0	0
1112	The National Marathon To Fight Breast Cancer	http://www.breastcancermarathon.com	5	2	1	5	1	6	2	3	1	0	2.375	0	2189	0	0	9	0	0	0	0	468	0	0	0	0
1113	Massachusetts Breast Cancer Coalition	http://www.mbcc.org	4	2	4	5	5	4	0	7	4	0	3.625	0	0	0	4194	12	0	0	0	0	287	0	0	0	0
1114	Breast Cancer Connections	http://www.bcconnections.org	6	2	1	6	2	6	1	4	1	2	2.875	0	0	3075	4145	5	0	0	0	0	19	0	0	0	0
1115	Hardin MD : Breast Cancer	http://www.lib.uiowa.edu/HARDIN/MD/breastcancer.html	5	4	6	7	8	8	5	9	5	1	6.125	0	0	3168	0	31	0	5	0	0	594	0	146	0	54
1116	www.patientcenters.com -- Welcome to Patient-Centered Guides ...	http://oreilly.com/medical/breastcancer	4	3	2	4	3	4	6	3	2	2	3.25	0	0	0	0	5	0	0	0	0	35	0	0	0	0
1117	Breast Cancer - Cancer Network	http://www.cancernetwork.com/breast-cancer	5	4	2	9	3	10	4	4	3	5	5	0	0	3063	0	30	0	0	0	0	1071	0	6	23	96
1118	RT Answers - Radiation Therapy for Breast Cancer	http://www.rtanswers.org/treatment/disease/breast_cancer.htm	6	1	1	6	3	4	0	4	2	1	2.625	0	2151	0	0	0	0	0	0	0	0	0	0	0	0
1119	Breast Cancer Screening	http://www.lbl.gov/Education/ELSI/screening-main.html	5	4	8	7	9	5	8	8	8	5	7.25	0	0	0	0	11	0	0	0	0	11	0	0	0	0
1120	Nonsurgical Treatments for Breast Cancer - SIR	http://www.scvir.org/patients/breast-cancer	N	4	1	10	9	10	4	8	8	6	7	0	2055	0	0	17	0	0	0	0	19	0	0	0	0
1121	Breast Cancer Wellness	http://www.breastcancerwellness.org	4	2	1	10	3	7	6	7	0	0	4.25	0	2180	0	0	1	0	0	0	0	38	0	0	0	0
1122	Breast Cancer Coach - Complementary & Natural Treatments to Stop ...	http://www.breastcancercoach.com	3	2	8	7	6	8	7	6	7	6	6.875	0	0	3079	0	52	0	0	0	0	121	0	0	0	0
1123	Metastatic Breast Cancer Network	http://www.mbcnetwork.org	5	2	1	6	4	4	0	2	0	0	2.125	0	0	0	0	11	0	0	0	0	11	0	0	0	0
1124	Breast Cancer Choices - Innovative Research and Patient Advocacy	http://www.breastcancerchoices.org	4	2	5	6	3	5	10	7	5	6	5.875	0	2081	0	0	6	0	0	0	0	92	0	0	0	3
1125	Breast cancer guide - Revolution Health	http://www.revolutionhealth.com/conditions/breast-cancer	5	1	6	9	6	8	8	9	7	6	7.375	0	2088	3155	0	31	0	0	0	0	48	0	0	0	0
1126	The Breast Cancer Resource Center	http://www.bcrc.org	5	2	2	7	3	4	7	3	3	2	3.875	0	2174	0	0	12	0	0	0	0	143	0	0	0	0
1127	Breast Cancer Online	http://www.bco.org	N	2	2	4	2	4	2	4	1	6	3.125	0	0	0	4136	31	0	0	0	3	31	0	0	0	3
1128	IBC Support: Inflammatory Breast Cancer mailing list	http://www.ibcsupport.org	5	2	1	7	4	7	2	6	0	3	3.75	0	0	0	4141	2	0	0	0	0	30	0	0	0	0
1129	Breast Cancer Symptoms - Breast Cancer Treatment - Breast Cancer ...	http://www.empowher.com/condition/breast-cancer	4	1	5	8	4	3	7	7	3	5	5.25	0	0	0	0	49	1	0	0	8	49	1	0	0	8
1130	Breast Cancer Angels in Southern California	http://breastcancerangels.org	3	2	1	5	6	5	9	6	5	2	4.875	0	0	3123	0	4	0	0	0	0	185	0	0	0	0
1131	Breast Cancer Victory is The Diary of a Breast Cancer Survivor	http://www.breastcancervictory.com	4	1	2	6	4	5	1	4	5	2	3.625	0	0	0	0	24	0	0	0	0	1861	0	0	0	0
1132	Triple Negative Breast Cancer Foundation	http://www.tnbcfoundation.org	5	2	3	7	5	2	1	5	5	0	3.5	0	2181	0	0	7	0	0	0	0	7	0	0	0	0
1133	Breast Cancer	http://www.elekta.com/patient_us_breast_cancer.php	4	3	6	8	10	8	9	6	8	6	7.625	0	0	0	0	99	0	0	7	46	99	0	0	7	46
1134	Breast Cancer - Harvard University LS/HHMI High School Science ...	http://outreach.mcb.harvard.edu/animations/breastcancer.swf	4	4	6	2	3	8	0	6	6	5	4.5	0	0	0	0	1	0	0	0	0	1	0	0	0	0
1135	Breast Cancer - Diagnosis and Treatment Guide - Health.com	http://www.health.com/health/breast-cancer	6	1	6	7	5	7	8	9	3	6	6.375	0	2028	3044	0	48	0	0	0	0	1596	0	0	0	9
1136	Pink Ribbon (Official Website) International Breast Cancer ...	http://www.pinkribbon.com	4	2	6	4	4	7	1	7	4	0	4.125	0	0	0	0	2	0	0	0	0	253	0	0	0	0
1137	Imaginis - Breast Cancer Treatment	http://imaginis.com/BREASTHEALTH/menu-treatment.asp	4	1	7	7	6	7	10	6	8	7	7.25	0	0	0	0	14	0	0	0	0	14	0	0	0	0
1138	Advanced Breast Cancer Community	http://www.advancedbreastcancercommunity.org	5	2	2	6	6	8	9	5	3	3	5.25	0	0	0	0	6	0	0	0	0	116	0	0	0	0
1139	Cancer Awareness & Support - Long Island, New York - Breast Cancer ...	http://www.breastcancerhelpinc.org	3	2	2	4	2	1	2	3	0	1	1.875	0	0	3034	0	23	0	0	0	0	864	0	0	0	0
1140	Breast Cancer - : The AMEDEO Literature Guide	http://www.amedeo.com/medicine/bc.htm	5	1	2	4	1	4	0	4	3	0	2.25	0	0	0	0	5	0	0	0	0	10	0	0	0	0
1141	Babylon Breast Cancer Coalition - Welcome	http://www.babylonbreastcancer.org	3	2	3	4	2	3	1	2	1	1	2.125	0	0	0	0	6	0	0	0	0	23	0	0	0	0
1142	Prevention: What We Do - The Breast Cancer Fund	http://www.breastcancerfund.org/site/c.kwKXLdPaE/b.44850/k.189A/Prevention_What_We_Do.htm	5	2	1	4	2	4	5	3	1	3	2.875	0	0	0	0	13	0	0	0	0	662	0	0	0	0
1143	Patient resources : Breast Cancer	http://www.docguide.com/news/content.nsf/patientresallcateg/breast%20cancer?opendocument	4	1	7	7	7	6	8	7	1	0	5.375	0	0	0	0	35	0	0	0	0	308	1	0	3	19
1144	Colorado Breast Cancer Resources Directory	http://www.breastcancercolorado.org	4	2	3	6	3	3	0	3	2	3	2.875	0	2128	0	0	8	0	0	0	0	10	0	0	0	0
1145	Breast Cancer - Find Community, News, Updated Information on ...	http://www.healthcentral.com/breast-cancer	6	1	1	3	2	3	1	3	6	3	2.75	0	2125	3091	0	14	0	0	0	0	1412	0	0	1	40
1146	Healthopedia.com - Breast Cancer	http://www.healthopedia.com/breast-cancer.html	4	1	5	8	8	8	9	9	8	7	7.75	0	0	0	0	3	0	0	0	0	9	0	0	0	0
1147	Breast Cancer Petition | myLifetime.com	http://www.mylifetime.com/my-lifetime-commitment/breast-cancer/petition/breast-cancer-petition	5	1	1	7	3	5	0	5	1	0	2.75	0	0	0	4045(4057)	9	0	0	0	0	360	0	0	0	2
1148	Lynn Sage Breast Cancer Symposium	http://www.lynnsagebreastcancer.org	5	4	1	6	4	6	0	3	1	0	2.625	0	0	0	0	11	0	0	0	0	11	0	0	0	0
1149	Breast Cancer Deception page 0 - The Deception	http://www.naturalnews.com/report_breast_cancer_deception_0.html	5	1	4	7	6	6	0	7	3	3	4.5	0	0	0	0	16	0	0	0	0	17	0	0	0	0
1150	Virginia Breast Cancer Foundation	http://www.vbcf.org	4	2	1	6	6	4	0	4	2	0	2.875	0	2014	0	0	17	0	0	0	0	80	0	0	0	0
1151	Welcome to the Breast Cancer Lighthouse	http://commtechlab.msu.edu/CTLprojects/breastcancerlighthouse	N	1	6	4	2	2	8	2	0	2	3.25	0	0	0	0	0	0	0	0	0	0	0	0	0	0
1152	Welcome to the official Bunco For Breast Cancer? Web site. | Bunco ...	http://www.buncoforbreastcancer.org	4	2	1	4	3	4	2	3	1	0	2.25	0	0	0	0	15	0	0	0	0	29	0	0	0	0
1153	Breast Cancer Coalition of Rochester	http://www.bccr.org	4	2	1	3	1	3	1	0	0	2	1.375	0	2133	0	0	17	0	0	0	0	45	0	0	0	0
1154	The Inflammatory Breast Cancer Foundation	http://www.eraseibc.com	4	2	3	3	0	3	0	1	1	1	1.5	0	2082	0	0	12	0	0	0	0	178	0	0	0	0
1155	Fashion Targets Breast Cancer	http://www.fashiontargetsbreastcancer.org	4	2	3	4	0	5	1	3	0	0	2	0	0	0	0	0	0	0	0	0	0	0	0	0	0
1156	AABCA, Inc ( African-American Breast Cancer Alliance )	http://aabcainc.org	4	2	2	5	0	3	5	1	4	3	2.875	0	0	0	0	27	0	0	0	0	650	0	0	0	0
1157	Jayne's Breast Cancer Blog — Exploring the Intersection of Cancer ...	http://jaynesbreastcancerblog.com	5	1	4	4	4	6	4	6	3	3	4.25	0	0	0	0	12	0	0	0	0	71	0	0	0	0
1158	Inflammatory Breast Cancer Association	http://www.ibchelp.org	4	4	6	7	1	3	1	4	2	2	3.25	0	0	0	0	7	0	0	0	0	170	0	0	0	0
1159	Cure Breast Cancer	http://www.curebreastcancer.org/cs	4	2	1	4	3	4	2	3	1	2	2.5	0	0	0	0	8	0	0	0	0	63	0	0	0	0
1160	Breast Cancer Prevention Fund	http://www.breastcancerpreventionfund.org	3	2	7	9	3	4	2	7	7	3	5.25	0	2121	3187	0	12	0	0	0	0	18	0	0	0	0
1161	Welcome to Making Memories	http://www.makingmemories.org	5	3	4	7	5	5	0	6	1	3	3.875	0	0	0	4112	15	0	0	0	0	139	0	0	0	0
1162	Breast Cancer Week - Comprehensive source for Breast Cancer	http://www.breastcancerweek.org	4	1	3	8	4	6	8	6	5	3	5.375	0	0	0	0	16	0	0	0	0	18	0	0	0	0
1163	Cochrane Reviews - by topic 'Breast Cancer'	http://cochrane.org/reviews/?group=52&nav=group	4	2	3	4	2	7	4	4	0	3	3.375	0	0	0	0	45	0	0	0	3	432	0	0	0	11
1164	Breastcancer.org Discussion Boards - breast cancer discussion forums	http://community.breastcancer.org	6	2	7	6	4	9	10	9	7	7	7.375	0	2091	3058	0	29	0	0	0	4	139	0	0	0	15
1165	snopes.com: Anti-perspirants and Breast Cancer	http://www.snopes.com/medical/toxins/antiperspirant.asp	5	1	4	7	7	0	4	4	3	2	3.875	0	0	0	0	22	0	0	0	0	23	0	0	0	0
1166	Breast Cancer - Genetic Testing for Breast Cancer | deCODEme	http://www.decodeme.com/breast-cancer	5	1	6	7	8	9	4	7	7	3	6.375	0	2073	0	0	55	1	0	0	2	169	2	20	0	28
1167	YouTube - Inflammatory Breast Cancer	http://www.youtube.com/watch?v=3s9_UrVtc6c	5	1	5	8	6	7	10	6	7	2	6.375	0	0	0	0	19	0	0	0	0	61	0	0	0	0
1168	Breast Cancer Symposium - ASCO	http://www.asco.org/ASCOv2/Meetings/Breast+Cancer+Symposium	5	4	1	5	2	4	2	3	1	1	2.375	0	0	0	0	5	0	0	0	0	10	0	0	22	8
1169	Breast Cancer - Diagnosis	http://www.ucsfhealth.org/adult/medical_services/cancer/breast/conditions/breastcancer/diagnosis.html	4	4	6	7	8	6	9	7	7	4	6.75	0	0	0	0	10	0	0	0	0	10	0	0	8	0
1170	World Pink - Supporting Breast Cancer Research Worldwide	http://www.esteelauder.com/pinkribbon	4	3	1	2	0	0	0	1	3	0	0.875	0	0	0	0	1	0	0	0	0	1	0	0	0	0
1171	Sexy Breast-Cancer Ads: Provocative or Patronizing? - The Human ...	http://blog.newsweek.com/blogs/thehumancondition/archive/2009/10/02/sexy-breast-cancer-ads-provocative-or-patronizing-.aspx	6	1	1	7	2	0	5	1	2	2	2.5	0	0	0	0	17	0	0	0	0	93	0	0	0	0
1172	InteliHealth:	http://intellihealth.com/IH/ihtIH/WSIHW000/8293/8293.html?k=navx408x8293	6	3	2	6	3	1	9	5	7	6	4.875	0	0	0	0	11	0	0	0	0	11	0	0	0	0
1173	Huntington Breast Cancer Action Coalition - HBCAC	http://www.hbcac.org	4	2	2	6	5	5	2	4	1	0	3.125	0	0	0	0	3	0	0	0	0	20	0	0	0	0
1174	About NBCAM - National Breast Cancer Awareness Month: Celebrating ...	http://www.nbcam.org/about_nbcam.cfm	6	4	5	8	4	6	7	6	4	7	5.875	0	0	0	0	17	0	0	0	0	83	0	0	0	0
1175	Seven Breast Cancer Myths - Cancer - FOXNews.com	http://www.foxnews.com/story/0,2933,566240,00.html	3	1	5	9	7	5	5	6	4	3	5.5	0	0	0	0	23	0	0	0	0	159	0	0	0	0
1176	Maine Breast Cancer Coalition	http://www.mainebreastcancer.org	4	2	1	7	4	3	0	5	1	0	2.625	0	0	0	0	5	0	0	0	0	5	0	0	0	0
1177	Breast Cancer Resource Directory of North Carolina	http://bcresourcedirectory.org	5	1	7	9	8	10	9	10	8	8	8.625	0	0	0	0	20	0	0	0	0	20	0	0	0	0
1178	Women's Health: Breast Cancer	http://www.nytimes.com/specials/women/whome/breast_cancer.html	5	3	1	5	3	4	0	4	2	1	2.5	0	0	0	0	45	0	0	0	0	182	0	11	3	9
1179	Mothers Supporting Daughters with Breast Cancer (MSDBC)	http://www.mothersdaughters.org	5	2	1	6	5	4	0	7	0	0	2.875	0	0	0	4185	0	0	0	0	0	0	0	0	0	0
1180	Breast Cancer Chronicles on Yahoo! Health	http://health.yahoo.com/experts/breastcancer	6	1	3	6	7	7	8	7	7	5	6.25	0	0	0	0	11	0	0	0	0	291	0	0	0	19
1181	Breast Cancer Solutions	http://www.bcsurvivors.org	3	2	2	3	1	4	2	3	0	2	2.125	0	0	0	0	8	0	0	0	0	89	0	0	0	0
1182	Vermont Breast Cancer Conference	http://vtbreastcancerconference.org	5	4	2	7	5	2	8	8	2	0	4.25	0	0	0	0	18	0	0	0	0	100	0	0	0	0
1183	Breast Cancer	http://www.prevention.com/cda/categorypage.do?channel=health&category=healthy.living.centers&topic=breast.cancer	5	3	1	6	5	4	0	5	1	1	2.875	0	0	0	0	13	0	0	0	0	112	0	0	0	0
1184	D'Feet Breast Cancer, Inc.	http://www.dfeetbreastcancer.com	5	3	1	3	0	2	1	2	1	1	1.375	0	0	0	0	8	0	0	0	0	12	0	0	0	0
1185	Kiss' Peter Criss Reveals Breast Cancer “Nightmare” : Rolling ...	http://www.rollingstone.com/rockdaily/index.php/2009/10/16/kiss-peter-criss-reveals-breast-cancer-nightmare	N	3	1	5	3	1	0	2	0	1	1.625	0	0	0	0	10	0	0	0	0	125	0	0	0	0
1186	What is Breast Cancer - National Breast Cancer Foundation	http://www.nationalbreastcancer.org/About-Breast-Cancer/What-Is-Breast-Cancer	N	2	8	8	7	6	8	9	7	3	7	0	0	0	0	12	0	0	0	0	49	0	0	0	2
1187	Breast Cancer - free Suite101 course | Suite101.com	http://www.suite101.com/course.cfm/17319/seminar	3	1	8	3	6	3	9	8	1	1	4.875	0	0	0	0	9	0	0	0	0	12	0	0	0	0
1188	Breast Cancer Research | All issues, all content, in date order	http://breast-cancer-research.com/currentissue/browse.asp	5	4	6	8	3	8	4	5	0	5	4.875	0	0	0	0	33	0	0	0	1	320	0	11	1	42
1189	Johns Hopkins Avon Foundation Breast Cancer Center: Breastcenter	http://www.hopkinsbreastcenter.org	6	4	2	8	2	5	4	5	1	0	3.375	0	2069	0	0	12	0	0	0	0	8	0	0	0	0
1190	Breast Cancer Information, from the Symptoms to Breast Cancer ...	http://justbreastcancer.com	2	2	6	7	10	8	9	7	9	7	7.875	0	0	0	0	39	1	0	0	3	450	3	0	69	43
1191	my Breast Cancer blog	http://cancerspot.org	5	1	4	6	5	8	9	7	5	4	6	0	0	0	0	20	1	0	0	0	1357	13	0	4	15
1192	InteliHealth:	http://www.intelihealth.com/IH/ihtIH/E/9339/9632.html	4	3	7	8	10	7	7	7	6	4	7	0	0	0	0	28	0	0	0	7	30	0	0	0	7
1193	Tennis Against Breast Cancer: Home	http://www.tennisabc.org	4	3	2	7	5	1	0	0	1	0	2	0	0	0	0	9	0	0	0	0	10	0	0	0	0
1194	AllRefer Health - Breast Cancer (Cancer - Breast)	http://health.allrefer.com/health/breast-cancer-info.html	5	1	6	7	10	9	8	8	9	6	7.875	0	0	0	0	34	0	0	0	3	57	0	0	0	7
1195	Comprehensive information on breast cancer from MedicineWorld.Org	http://medicineworld.org/cancer/breast	4	2	7	6	3	5	8	8	5	4	5.75	0	0	0	0	26	0	0	0	0	108	0	0	0	1
1196	Celebrating Breast Cancer Awareness Month - The Early Show - CBS News	http://www.cbsnews.com/stories/2009/10/23/earlyshow/health/main5412960.shtml	3	1	1	2	1	3	0	3	1	0	1.375	0	0	0	0	11	0	0	0	0	40	0	0	0	0
1197	Breast Cancer Awareness Fashion - StyleList Fashion Blog	http://www.stylelist.com/blog/2009/10/20/breast-cancer-awareness-fashion	N	1	1	7	0	1	0	2	0	0	1.375	0	0	0	0	13	0	0	0	0	187	0	0	0	0
1198	Worldwide Breast Cancer	http://www.worldwidebreastcancer.com	4	1	6	7	5	5	9	8	7	1	6	0	0	0	0	17	0	0	0	0	350	0	0	0	0
1199	Breast cancer | Life and style | guardian.co.uk	http://www.guardian.co.uk/lifeandstyle/breast-cancer	6	1	6	9	7	5	2	7	8	4	6	0	0	0	0	29	0	0	0	0	1948	0	0	0	54
1200	Linda Creed Breast Cancer Foundation	http://www.lindacreed.org	4	2	8	8	6	5	2	8	7	0	5.5	0	0	0	0	5	0	0	0	0	6	0	0	0	0
2001	All About Breast Cancer - American Cancer Society	http://www.cancer.org/docroot/CRI/CRI_2x.asp?sitearea=LRN&dt=5	5	4	7	2	7	5	5	6	8	6	5.75	1016	0	0	0	4	0	0	0	0	4	0	0	0	0
2002	What Is Breast Cancer? - American Cancer Society	http://cancer.org/docroot/CRI/content/...?sitearea=CRI	N	4	0	0	0	0	10	0	0	0	1.25	0	0	0	0	0	0	0	0	0	0	0	0	0	0
2003	Breast Cancer: The Basics - OncoLink	http://www.oncolink.org/types/article.cfm?c=3&s=5&ss=33&id=8320	4	1	9	7	7	7	8	6	7	4	6.875	0	0	0	0	30	1	0	0	4	30	1	0	0	12
2004	BreastCancer.org	http://www.breastcancer.org	7	2	10	7	8	8	10	9	4	6	7.75	1001	0	3001	4004	16	0	0	0	0	747	0	0	0	34
2005	Breast Cancer Symptoms and Diagnosis	http://www.breastcancer.org/symptoms	5	2	10	8	9	8	2	9	7	4	7.125	1002	0	3014	4030	15	0	0	0	3	397	0	0	0	34
2006	The Breast Cancer Site	http://www.thebreastcancersite.com	7	3	3	4	1	1	0	3	0	0	1.5	1006	0	3024	4010(4026)	16	0	0	0	0	142	0	0	0	2
2007	Click to Give @ The Breast Cancer Site	http://thebreastcancersite.com/clickToGive/home.faces?siteId=2&...	N	3	1	4	0	0	0	3	4	2	1.75	0	0	0	0	16	0	0	0	0	139	0	0	0	2
2008	What You Need to Know About Breast Cancer	http://www.cancer.gov/cancerinfo/wyntk/breast	5	4	5	10	3	7	3	8	1	4	5.125	0	0	3009	0	9	0	0	0	0	18	0	0	0	0
2009	Breast Cancer - National Cancer Institute	http://www.cancer.gov/cancertopics/types/breast	8	4	10	9	10	9	8	8	10	6	8.75	1004	0	3003	4007(4023)	32	0	0	0	0	257	0	0	0	17
2010	Susan G. Komen for the Cure	http://ww5.komen.org	7	2	10	9	10	8	10	7	10	6	8.75	1003	0	3008	4006(4018/4093)	4	0	0	0	0	61	0	0	0	0
2011	Susan G. Komen for the Cure | Understanding Breast Cancer ...	http://ww5.komen.org/understandingbreastcancerguide.html	6	2	8	8	10	7	9	7	8	3	7.5	0	0	0	0	50	0	0	0	14	105	0	0	0	14
2012	Breast Cancer - MedlinePlus	http://www.nlm.nih.gov/medlineplus/breastcancer.html	7	4	10	8	5	3	8	5	7	6	6.5	1011	0	3013	4003	101	0	11	0	9	3012	1	231	116	176
2013	X-Plain Patient Education Tutorial: Breast Cancer	http://nlm.nih.gov/medlineplus/tutorials/breastcancer/htm/index.htm	6	4	0	4	3	5	10	4	0	2	3.5	0	0	0	0	1	0	0	0	0	1	0	0	0	0
2014	Breast Cancer Information Center	http://www.feminist.org/other/bc	N	2	6	6	4	5	5	6	2	6	5	0	0	0	0	6	0	0	0	0	6	0	0	0	0
2015	Breast Cancer in the Yahoo! Directory	http://dir.yahoo.com/Health/Diseases_and_Conditions/Breast_Cancer	2	1	2	2	4	3	4	4	3	2	3	1059	0	0	0	30	0	0	0	0	30	0	0	0	0
2016	Breast Exams - MayoClinic	http://www.mayoclinic.com/health/breast-exam/MY00743	5	1	9	8	6	5	6	9	8	2	6.625	0	0	0	0	5	0	0	0	0	7	0	0	0	0
2017	Breast Cancer - MayoClinic	http://www.mayoclinic.com/health/breast-cancer/DS00328	5	1	10	8	10	9	9	9	10	5	8.75	1009	0	3033	4022	23	0	0	0	5	77	0	0	0	5
2018	Breast Cancer - eMedicineHealth	http://www.emedicinehealth.com/breast_cancer/article_em.htm	4	1	7	10	9	9	8	7	8	7	8.125	1026	0	3055	4043	51	0	0	1	6	862	0	0	7	50
2019	National Breast Cancer Foundation	http://www.nationalbreastcancer.org	6	2	10	7	5	6	0	9	7	0	5.5	1014	0	3019	4008	23	0	0	0	0	86	0	0	0	0
2020	About Breast Cancer - National Breast Cancer Foundation	http://www.nationalbreastcancer.org/About-Breast-Cancer	4	2	7	8	6	5	8	9	3	4	6.25	0	0	0	0	13	0	0	0	0	54	0	0	0	0
2021	Breast Cancer - Macmillan.org	http://macmillan.org.uk/Cancerinformation/.../Breastcancer.aspx	N	4	0	0	0	0	2	0	0	0	0.25	0	0	0	0	0	0	0	0	0	0	0	0	0	0
2022	Breast Cancer Network of Strength	http://www.networkofstrength.org	6	2	3	8	5	2	0	8	2	1	3.625	1039	0	0	4110	11	0	0	0	0	164	0	0	0	0
2023	Breast Cancer - Wikipedia	http://en.wikipedia.org/wiki/Breast_cancer	6	1	10	10	10	10	10	10	10	9	9.875	1013	0	3002	4005(4017)	179	0	10	0	30	3212	2	117	25	470
2024	WebMD Breast Cancer Center: Types, Symptoms, Causes, Genes ...	http://www.webmd.com/breast-cancer/default.htm	6	1	7	8	5	6	7	8	5	7	6.625	1007	0	3006	0	60	0	0	0	2	2823	0	0	0	119
2025	Breast Cancer Health Center	http://www.webmd.com/breast-cancer/breast-cancer?page=5	N	1	6	8	5	7	7	8	5	2	6	0	0	0	0	47	0	0	0	2	1772	0	0	0	70
2026	Breast Cancer Symptoms, Risk Factors, Causes, Treatments ...	http://www.medicinenet.com/breast_cancer/article.htm	5	1	10	10	10	9	9	8	9	8	9.125	1008	0	3004	4009	62	0	0	0	0	462	2	0	10	6
2027	Breast Cancer Symptoms, Facts, Causes, Treatments, Stages ...	http://www.medicinenet.com/breast_cancer/page12.htm	4	1	10	10	9	7	9	8	8	6	8.375	0	0	0	0	40	0	0	0	2	407	2	0	7	6
2028	Breast Cancer | Health.com	http://www.health.com/health/breast-cancer	6	1	6	7	5	7	8	9	3	6	6.375	1135	0	3044	0	48	0	0	0	0	1596	0	0	0	9
2029	Breast cancer - Genetics Home Reference	http://ghr.nlm.nih.gov/condition=breastcancer	5	4	7	6	9	8	8	7	9	6	7.5	1054	0	0	0	46	1	3	0	3	296	4	15	19	29
2030	Breast Cancer	http://kidshealth.org/kid/grownup/conditions/breast_cancer.html	5	2	6	8	4	3	6	6	9	2	5.5	1027	0	0	4012	32	0	0	0	0	32	0	0	0	0
2031	ABC News OnCall+ Breast Cancer Center Home Page - ABC News	http://abcnews.go.com/Health/OnCallPlus	6	1	8	10	10	10	10	8	3	8	8.375	1077	0	3177	0	38	0	0	0	0	514	0	0	0	5
2032	breast cancer: Information from Answers.com	http://www.answers.com/topic/breast-cancer	4	1	9	7	8	9	7	9	8	6	7.875	0	0	3007	0	419	0	5	0	41	3897	2	136	19	520
2033	Breast Cancer Treatment & Research News	http://breastcancer.einnews.com	5	1	4	7	4	7	0	5	1	4	4	0	0	3090	0	67	0	0	0	0	6622	0	0	0	17
2034	Breast Cancer Center - Caring4Cancer	http://www.caring4cancer.com/go/breast	4	1	6	6	6	5	5	7	1	2	4.75	0	0	3025	0	37	0	0	0	6	41	0	0	0	6
2035	Breast Cancer Research Foundation	http://www.bcrfcure.org	6	4	3	6	3	8	2	5	1	2	3.75	1066	0	0	4096	4	0	0	0	0	19	0	0	0	0
2036	Breast Cancer on Yahoo! Health	http://health.yahoo.com/topic/breastcancer	N	1	5	6	9	1	7	9	9	2	6	0	0	0	0	33	0	0	0	0	282	0	11	0	13
2037	Breast Cancer Symptoms, Diagnosis, Treatments, and Prevention ...	http://health.yahoo.com/breastcancer	5	1	5	6	9	3	9	9	8	2	6.375	0	0	3069	0	33	0	0	0	0	280	0	11	0	13
2038	Breast Cancer - LIVESTRONG.COM	http://www.livestrong.com/article/14202-breast-cancer	N	3	7	7	7	5	6	7	7	5	6.375	0	0	3066	0	51	5	0	5	2	51	5	0	5	2
2039	National Breast Cancer Awareness Month: Celebrating 25 Years ...	http://nbcam.org/disease_breast_cancer.cfm	6	4	7	7	6	7	10	8	9	6	7.5	0	0	0	0	48	1	0	0	9	166	1	0	0	9
2040	Breast Cancer Action - Home	http://www.bcaction.org	6	4	3	6	3	2	1	3	0	1	2.375	1040	0	0	4024	23	0	0	0	0	45	0	0	0	0
2041	Breast Cancer Prevention - The Breast Cancer Fund	http://breastcancerfund.org	6	4	3	9	6	6	5	4	0	1	4.25	0	0	0	0	22	0	0	0	0	642	0	0	0	0
2042	CDC Features - Breast Cancer Awareness	http://www.cdc.gov/Features/BreastCancerAwareness	6	4	7	10	5	5	8	8	7	2	6.5	1028	0	3117	4059	26	0	0	0	0	95	0	0	0	0
2043	CDC - Basic Information about Breast Cancer	http://www.cdc.gov/cancer/breast/basic_info/index.htm	5	4	7	10	5	5	8	8	7	2	6.5	0	0	0	0	22	0	0	0	7	93	0	1	0	20
2044	The Breast Cancer 3-Day	http://www.the3day.org	6	2	2	7	4	2	0	6	0	0	2.625	1018	0	0	4100	0	0	0	0	0	21	0	0	0	0
2045	Breast Cancer DIY - Home	http://www.breastcancerdiy.com/index.htm	4	2	4	9	3	5	10	6	6	4	5.875	0	0	0	0	15	0	0	0	0	1311	0	0	0	1
2046	Pennsylvania Breast Cancer Coalition - Helping PA Since 1993	http://www.pabreastcancer.org/default.html	5	2	2	7	3	6	1	7	0	1	3.375	0	0	0	4197	8	0	0	0	0	20	0	0	0	0
2047	The Breast Cancer Network	http://www.breastcancer.net	5	2	5	6	9	6	8	6	5	0	5.625	1015	0	3169	4011	9	0	0	0	0	67	0	0	0	1
2048	genome.gov | Learning About Breast Cancer	http://www.genome.gov/10000507	5	4	7	8	7	8	9	9	7	4	7.375	0	0	3120	0	62	0	0	0	0	257	1	3	3	4
2049	Breast Cancer - About.com	http://breastcancer.about.com	6	1	7	8	7	10	7	8	8	4	7.375	1023	0	3080	4044	67	0	0	0	0	2274	0	0	0	9
2050	Breast Cancer: Introduction	http://www.cancerquest.org/index.cfm?page=1482	4	4	8	8	7	5	9	8	4	5	6.75	0	0	3186	0	18	0	0	0	0	18	0	0	0	0
2051	Facts and Statistics About Breast Cancer in the United States ...	http://stopbreastcancer.org/index.php?...&id=493&Itemid=178	N	4	5	5	6	8	9	7	2	2	5.5	0	0	0	0	34	0	0	4	0	750	0	0	7	0
2052	National Breast Cancer Coalition	http://www.stopbreastcancer.org	6	2	4	7	5	4	0	6	1	0	3.375	1044	0	0	4028	8	0	0	0	0	381	0	0	0	0
2053	Breast Cancer - MSN Encarta	http://encarta.msn.com/encyclopedia_761588708/Breast_Cancer.html	N	1	0	0	0	0	0	0	0	0	0	0	0	0	0	0	0	0	0	0	0	0	0	0	0
2054	American Breast Cancer Foundation	http://www.abcf.org	6	4	6	5	3	5	7	4	2	1	4.125	1060	0	0	4129	10	0	0	0	0	20	0	0	0	0
2055	Nonsurgical Treatments for Breast Cancer - SIR	http://www.sirweb.org/patients/breast-cancer	N	4	8	10	9	8	2	8	6	6	7.125	1120	0	0	0	17	0	0	0	0	19	0	0	0	0
2056	Breast Cancer - Symptoms, Diagnosis, Treatment of Breast ...	http://health.nytimes.com/health/guides/disease/breast-cancer/...	N	1	8	7	10	6	9	9	5	7	7.625	0	0	0	0	60	0	0	0	5	1182	0	1	28	93
2057	Breast Cancer Support	http://www.bcsupport.org	4	2	2	0	3	8	9	6	1	0	3.625	0	0	3137	0	5	0	0	0	0	5	0	0	0	0
2058	Breast Cancer: Steps to Finding Breast Lumps Early ...	http://familydoctor.org/018.xml	6	1	6	6	10	6	8	8	3	8	6.875	0	0	0	0	12	0	0	0	0	34	0	0	0	0
2059	Genetic Testing for Breast Cancer Risk -- familydoctor.org	http://familydoctor.org/332.xml	5	1	6	6	6	6	8	8	5	0	5.625	0	0	0	0	27	0	0	0	0	153	0	0	0	0
2060	Breast Cancer Treatment with Traditional Chinese Medicine	http://breastcancer.com	4	4	6	5	6	5	10	5	1	1	4.875	0	0	0	0	6	0	0	0	0	72	0	0	0	0
2061	Breast cancer	http://adam.about.com/reports/Breast-cancer.htm	3	1	8	6	8	6	7	7	6	9	7.125	0	0	0	0	226	0	0	1	10	269	0	0	29	18
2062	Imaginis - What is Breast Cancer?	http://www.imaginis.com/breasthealth/breast_cancer.asp	4	1	7	8	6	4	5	7	7	3	5.875	1061	0	3173	0	17	2	0	0	2	17	2	0	0	2
2063	Imaginis - Breast Cancer in Men	http://imaginis.com/breasthealth/bcmen.asp	4	1	6	7	8	7	10	9	5	5	7.125	0	0	0	0	27	0	0	0	5	27	0	0	0	5
2064	Cancer Treatment Centers of America: Breast Cancer Center	http://www.cancercenter.com/breast-cancer.cfm	4	3	2	9	5	5	6	7	5	3	5.25	0	0	3028	0	26	0	0	0	0	1164	1	4	73	36
2065	MayoClinic.com: Breast Cancer	http://www.cnn.com/HEALTH/library/breast-cancer/DS00328.html	5	1	8	6	3	6	0	7	3	6	4.875	0	0	3035	0	97	0	0	0	7	1128	0	0	1	155
2066	Breast Cancer Symptoms, Diagnosis, Treatments and Causes ...	http://www.wrongdiagnosis.com/b/breast_cancer/intro.htm	5	1	8	9	10	6	8	9	7	6	7.875	1069	0	3132	0	229	0	14	5	13	536	0	159	25	44
2067	Breast Cancer	http://www.radiologyinfo.org/en/info.cfm?pg=breastcancer&bhcp=1	5	4	5	7	10	8	9	9	8	5	7.625	1063	0	3061	4061	12	0	0	0	3	59	0	0	0	3
2068	DPH: Breast Cancer Facts	http://www.ct.gov/dph/cwp/view.asp?a=3134&q=396502	3	4	8	8	10	8	8	8	8	6	8	0	0	0	0	69	0	0	0	0	253	0	0	0	7
2069	Specialty - Breast Cancer - Treatment (Baltimore, MD)	http://www.hopkinsbreastcenter.org	6	4	2	8	2	5	4	5	1	0	3.375	1189	0	0	0	14	0	0	0	0	40	0	0	0	0
2070	Breast Cancer A to Z - News, Information & Support	http://www.a-zbreastcancer.com/index.htm	N	1	5	6	9	7	9	7	3	1	5.875	0	0	0	0	43	0	0	0	0	873	0	0	0	12
2071	NIH - Breast Cancer	http://health.nih.gov/result.asp/91	N	4	0	0	0	0	2	0	0	0	0.25	0	0	0	0	43	0	0	0	0	1263	0	0	9	11
2072	Breast Cancer - Diagnosis and Treatment Options at Mayo Clinic	http://mayoclinic.org/breast-cancer/?mc_id=comlinkpilot&placemen...	N	4	5	8	3	3	7	7	7	2	5.25	0	0	0	0	17	0	0	0	0	44	0	0	0	5
2073	Breast Cancer - Genetic Testing for Breast Cancer | deCODEme	http://www.decodeme.com/breast-cancer	5	1	6	7	8	9	4	7	7	3	6.375	1166	0	0	0	55	1	0	0	2	169	2	20	0	28
2074	Office of Cancer Control & Prevention, NJDHSS	http://www.state.nj.us/health/ccp/breast_cancer.shtml	N	4	8	7	10	4	8	8	1	6	6.5	0	0	0	0	34	0	0	0	3	272	0	0	0	8
2075	Breast Cancer	http://prevention.com/cda/categorypage.do?...&topic=breast.cancer	N	3	0	6	0	0	0	7	1	0	1.75	0	0	0	0	0	0	0	0	0	0	0	0	0	0
2076	Breast Cancer	http://www.breastcancer.name	3	1	9	6	10	7	10	8	4	7	7.625	0	0	3053	0	20	0	0	0	0	30	0	0	0	0
2077	Breast cancer Information on Healthline	http://www.healthline.com/adamcontent/breast-cancer	4	1	8	10	6	7	7	7	7	6	7.25	0	0	3071	0	48	0	0	5	5	96	0	0	10	10
2078	Breast Cancer Information on Healthline	http://www.healthline.com/galecontent/breast-cancer-2	N	1	8	10	7	7	7	7	7	6	7.375	0	0	0	0	32	0	0	5	3	64	0	0	10	6
2079	Breast Cancer	http://www.fccc.edu/cancer/types/breast/index.html	5	4	4	8	3	6	10	5	8	4	6	0	0	3026	0	18	0	0	4	0	36	0	0	8	0
2080	.. Dr. K. Shantha Breast Cancer Foundation ..	http://www.breastcancerfoundation.in/index.htm	3	2	2	8	3	6	5	4	0	5	4.125	0	0	0	0	8	0	0	0	0	8	0	0	0	0
2081	Breast Cancer Choices - Innovative Research and Patient Advocacy	http://www.breastcancerchoices.org/index.html	4	2	5	6	3	5	10	7	5	6	5.875	1124	0	0	0	6	0	0	0	0	92	0	0	0	3
2082	The Inflammatory Breast Cancer Foundation	http://www.eraseibc.com/index.html	4	2	3	3	0	3	0	1	1	1	1.5	1154	0	0	0	12	0	0	0	0	209	0	0	0	0
2083	Breast Cancer	http://intelihealth.com/IH/ihtIH/WSIHW000/8293/8293.html?...	N	3	5	6	3	1	9	7	7	7	5.625	0	0	0	0	11	0	0	0	0	11	0	0	0	0
2084	Avon Walk for Breast Cancer:	http://walk.avonfoundation.org	6	2	1	6	6	1	1	2	1	1	2.375	0	0	0	4108	3	0	0	0	0	258	0	0	0	0
2085	Delaware Breast Cancer Coalition.	http://www.debreastcancer.org/default.htm	N	2	0	7	3	0	2	0	0	0	1.5	0	2101	0	0	0	0	0	0	0	0	0	0	0	0
2086	Herceptin? (trastuzumab) HER2+ Breast Cancer Treatment	http://www.herceptin.com	5	3	5	8	3	4	4	8	0	1	4.125	0	0	0	4167	24	0	0	0	0	28	0	0	0	0
2087	National Breast Cancer Coalition | Facebook	http://www.facebook.com/StopBreastCancer?ref=mf&_fb_noscript=1	5	2	1	6	2	6	8	4	2	0	3.625	0	0	0	0	34	0	0	0	0	553	0	0	0	1
2088	Breast cancer guide - Revolution Health	http://www.revolutionhealth.com/conditions/breast-cancer	5	1	6	9	6	8	8	9	7	6	7.375	1125	0	3155	0	31	0	0	0	0	48	0	0	0	0
2089	Breast Cancer - Carcinoma, Inflammatory Breast Cancer - Life ...	http://www.lef.org/protocols/prtcl-022.shtml	4	3	6	7	10	8	9	8	9	6	7.875	1068	0	3046	0	40	1	1	0	17	111	2	2	0	37
2090	Breast Cancer Awareness #10 Economy Envelope - Quill.com	http://quill.com/catalog/browse/sku.aspx?...&PageType=1&SKU=207381	N	3	0	2	0	1	0	0	0	0	0.375	0	0	0	0	8	0	0	0	0	19	0	0	0	0
2091	Breastcancer.org Discussion Boards - breast cancer discussion ...	http://community.breastcancer.org	6	2	7	6	4	9	10	9	7	7	7.375	1164	0	3058	0	29	0	0	0	4	152	0	0	0	15
2092	California Breast Cancer Research Program (CBCRP)	http://www.cabreastcancer.org	7	4	1	8	1	9	1	7	3	0	3.75	0	0	0	0	11	0	0	0	0	110	0	0	0	0
2093	John Wayne Cancer Institute - Breast Cancer	http://www.jwci.org/cancer-info.aspx?id=98	4	4	7	9	8	5	8	8	3	4	6.5	0	0	0	0	38	0	0	3	5	40	0	0	3	5
2094	Breast cancer screening - Wikipedia, the free encyclopedia	http://en.wikipedia.org/wiki/Breast_cancer_screening	4	1	10	8	9	10	10	10	7	7	8.875	0	0	3012	0	47	0	17	6	15	500	0	127	12	50
2095	ScienceDaily: Breast Cancer News	http://www.sciencedaily.com/news/health_medicine/breast_cancer	7	1	2	5	4	4	5	3	1	1	3.125	1035	0	0	0	37	0	0	0	0	56	0	0	0	0
2096	Breast Cancer - From Detection to Treatment - oncologychannel	http://www.oncologychannel.com/breastcancer/index.shtml	4	1	9	7	6	5	6	8	8	7	7	0	0	3072	0	35	0	0	0	0	180	0	0	0	2
2097	Missouri Breast and Cervical Cancer Program	http://www.dhss.mo.gov/BreastCervCancer/index.html	5	4	5	8	8	5	6	7	2	5	5.75	0	0	0	0	14	0	0	0	0	14	0	0	4	0
2098	LBBC - Living Beyond Breast Cancer	http://www.lbbc.org	6	4	3	7	5	5	0	7	0	1	3.5	1064	0	0	4051	8	0	0	0	0	31	0	0	0	0
2099	Vancouver Sun Breast Cancer Series	http://www.vancouversun.com/breastcancer	5	1	0	8	6	7	2	7	2	0	4	0	0	0	0	60	0	0	0	0	2850	0	0	0	8
2100	Wisconsin Breast Cancer Showhouse	http://www.breastcancershowhouse.org/index.html	3	2	1	7	1	2	2	3	0	0	2	0	0	0	0	4	0	0	0	0	4	0	0	0	0
2101	Delaware Breast Cancer Coalition	http://www.debreastcancer.org	4	2	0	7	3	0	2	0	0	0	1.5	0	2085	0	0	2	0	0	0	0	146	0	0	0	0
2102	What is Breast cancer?	http://www.medhelp.org/medical-information/show/2294/breast-cancer	3	1	8	8	8	8	7	7	8	4	7.25	0	0	0	0	0	0	0	0	0	0	0	0	0	0
2103	Breast Cancer Care	http://www.breastcancercare.com	3	2	6	6	4	8	7	6	3	5	5.625	0	0	0	0	9	0	0	0	0	34	0	0	0	0
2104	Virginia Breast Cancer Foundation	http://www.vbcf.org/index.htm	4	2	1	6	6	4	0	4	2	0	2.875	1150	0	0	0	17	0	0	0	0	80	0	0	0	0
2105	Breast Cancer	http://www.womenfitness.net/breastcancer.htm	0	3	9	8	10	7	10	6	7	6	7.875	0	0	0	0	110	2	0	0	13	111	2	0	0	13
2106	Breast Cancer	http://www.labtestsonline.org/understanding/conditions/breast.html	5	1	6	8	6	7	8	8	5	3	6.375	1046	0	3039	0	18	1	0	0	2	18	1	0	0	2
2107	Breast cancer - WrongDiagnosis.com	http://www.wrongdiagnosis.com/sym/breast_cancer.htm	N	1	9	9	10	8	8	9	7	4	8	0	0	0	0	163	0	10	0	1	1434	0	86	0	11
2108	what does breast cancer mean? what is breast cancer? Does it ...	http://answers.yahoo.com/question/index?qid=20061031181945AAPNACz	N	1	6	4	8	3	8	7	9	5	6.25	0	0	0	0	76	1	0	0	1	246	2	0	0	2
2109	Breast cancer? My friend was told she has stage 2 breast ...	http://answers.yahoo.com/question/index?qid=20070708173453AA9fRLM	N	1	6	4	7	3	8	8	7	4	5.875	0	0	0	0	20	0	0	0	1	61	0	0	0	0
2110	The Breast Cancer Society - help for those suffering from ...	http://www.breastcancersociety.org	3	2	6	7	8	3	4	5	7	3	5.375	1106	0	3152	0	19	0	0	0	0	32	0	0	0	0
2111	Breast Cancer Angels in Southern California	http://www.breastcancerangels.org	3	2	2	7	1	6	3	6	1	3	3.625	0	0	0	0	4	0	0	0	0	188	0	0	0	0
2112	Breast Cancer Diagnosis and Screening - August 1, 2000 ...	http://www.aafp.org/afp/20000801/596.html	4	4	5	5	7	6	0	9	5	6	5.375	0	0	0	0	73	0	0	0	4	73	0	0	0	4
2113	Breast Cancer Treatment and Breast Cancer Treatment Resources ...	http://breast-cancer-treatment.org	3	4	7	8	10	6	9	9	8	5	7.75	0	0	0	0	49	5	0	0	1	1135	35	0	0	45
2114	SEER Stat Fact Sheets - Cancer of the Breast	http://seer.cancer.gov/statfacts/html/breast.html	6	4	3	7	7	6	1	8	2	4	4.75	0	0	3037	0	1	0	0	0	0	8	0	0	9	0
2115	Breast Cancer News from Medical News Today	http://www.medicalnewstoday.com/sections/breast_cancer	6	1	2	9	6	6	6	7	5	2	5.375	1048	0	3056	4031(4078)	56	0	0	0	0	127	0	0	0	4
2116	Frequently Asked Questions About Breast Cancer	http://www.fccc.edu/cancer/types/breast/faq.html	4	4	8	8	6	9	10	7	8	6	7.75	0	0	0	0	27	0	0	4	0	45	0	0	8	0
2117	Breast Cancer - UMCCC Cancers and Treatments	http://www.cancer.med.umich.edu/cancertreat/breast/index.shtml	5	4	7	8	6	7	3	9	8	6	6.75	0	0	3011	0	26	0	0	0	0	30	0	0	0	0
2118	Another type of breast cancer: Inflammatory breast cancer ...	http://cancer.med.umich.edu/news/inflammatory_breast_cancer07.shtml	3	4	0	0	0	0	0	0	0	0	0	0	0	0	0	0	0	0	0	0	0	0	0	0	0
2119	Breast Cancer | Cancer | UCSF Medical Center	http://ucsfhealth.org/adult/.../cancer/breast/index.html	N	2	0	0	0	0	0	0	5	0	0.625	0	0	0	0	0	0	0	0	0	0	0	0	0	0
2120	What is Breast cancer?	http://consumerreports.org/health/.../breast-cancer/what-is-it.htm	N	2	0	0	0	0	0	0	0	0	0	0	0	0	0	0	0	0	0	0	0	0	0	0	0
2121	Breast Cancer Prevention Fund	http://www.breastcancerpreventionfund.org	3	2	7	9	3	4	2	7	7	3	5.25	1160	0	3187	0	12	0	0	0	0	18	0	0	0	0
2122	Breast Cancer Research	http://breast-cancer-research.com/home	6	4	4	8	6	8	8	9	8	5	7	1047	0	3064	4029(4069)	29	0	0	0	1	631	0	11	0	39
2123	Breast Cancer Information from Drugs.com	http://www.drugs.com/cancer-breast.html	4	1	7	8	10	7	7	8	8	7	7.75	0	0	0	4034	47	2	0	0	3	47	2	0	0	3
2124	Breast Cancer Information and Resources - Breast Cancer ...	http://www.networkofstrength.org/information	5	2	8	8	5	3	0	8	3	2	4.625	0	0	0	0	23	0	0	0	4	301	0	0	0	56
2125	Breast Cancer - Find Community, News, Updated Information on ...	http://www.healthcentral.com/breast-cancer	6	1	1	3	2	3	1	3	6	3	2.75	1145	0	3091	0	14	0	0	0	0	1427	0	0	1	43
2126	Mount Sinai - Breast cancer	http://www.mountsinai.org/Other/Diseases/Breast	N	4	0	0	0	0	0	0	1	0	0.125	0	0	0	0	0	0	0	0	0	0	0	0	0	0
2127	Charity Navigator - Charities Working to Prevent and Cure ...	http://www.charitynavigator.org/index.cfm?bay=content.view&cpid=497	6	2	2	9	2	6	1	6	2	1	3.625	0	0	0	0	18	0	0	0	0	25	0	0	0	0
2128	Colorado Breast Cancer Resources Directory	http://www.breastcancercolorado.org	4	2	3	6	3	3	0	3	2	3	2.875	1144	0	0	0	8	0	0	0	0	10	0	0	0	0
2129	Breast Cancer | Causes, Symptoms, Treatment | PDRHealth	http://pdrhealth.com/disease/...+Cancer&contentId=17	N	1	0	4	0	0	0	0	0	0	0.5	0	0	0	0	0	0	0	0	0	0	0	0	0	0
2130	Tennessee Breast Cancer Coalition	http://www.tbcc.org	3	2	5	6	5	7	0	8	1	0	4	0	0	0	0	15	0	0	0	0	43	0	0	0	0
2131	OhioHealth - Inflammatory breast cancer	http://www.ohiohealth.com/bodymayo.cfm?id=6&action=detail&ref=2629	N	1	7	7	7	6	7	8	7	5	6.75	0	0	0	0	54	0	0	0	0	98	0	0	2	16
2132	Breast Cancer Information From Memorial Sloan-Kettering	http://www.mskcc.org/mskcc/html/293.cfm	5	4	3	8	6	7	7	6	6	2	5.625	1105	0	0	0	22	0	0	0	0	22	0	0	0	0
2133	Breast Cancer Coalition of Rochester	http://www.bccr.org/index.html	4	2	1	3	1	3	1	0	0	2	1.375	1153	0	0	0	17	0	0	0	0	45	0	0	0	0
2134	Welcome to the Breast Cancer Lighthouse	http://commtechlab.msu.edu/sites/bcl	4	1	6	4	2	2	8	5	0	2	3.625	0	0	0	0	7	0	0	0	0	11	0	0	0	0
2135	Breast Cancer - Neoplasms of the Breast	http://www.health.am/cr/breast-cancer	N	1	6	9	7	6	8	8	2	6	6.5	0	0	0	0	67	0	6	1	11	6854	4	498	41	1223
2136	Treatment: Breast Cancer	http://www.stjohn.org/VanElslander/CancerTreatment/BreastCancer	N	4	7	9	8	7	1	6	4	1	5.375	0	0	0	0	28	0	0	0	0	28	0	0	0	0
2137	Breast Cancer Treatment Options	http://www.whsv.com/awareness/misc/63105167.html	N	1	6	6	8	6	10	8	2	4	6.25	0	0	0	0	13	0	0	0	0	366	0	0	0	31
2138	BBC - Health - Womens health - Breast cancer	http://bbc.co.uk/health/womens_health/issues_breastcancer2.shtml	3	1	5	10	7	10	10	9	5	6	7.75	0	0	0	0	13	0	0	0	2	160	0	0	0	4
2139	Inflammatory Breast Cancer Research Foundation	http://www.ibcresearch.org	2	2	8	8	5	5	1	9	7	2	5.625	1109	0	0	4117	16	0	0	0	0	367	0	0	0	6
2140	Breast Cancer - St. Luke's Episcopal Health System	http://sleh.com/sleh/Section004/index.cfm?...&PageMD=BREAST+CANCER	N	2	0	5	0	2	0	2	1	0	1.25	0	0	0	0	0	0	0	0	0	0	0	0	0	0
2141	Breast Cancer Basics - EverydayHealth.com	http://www.everydayhealth.com/breast-cancer/understanding.aspx	6	1	5	8	6	5	7	7	7	4	6.125	1058	0	0	0	57	0	0	0	1	216	2	0	0	1
2142	Cancer By County: Breast Cancer	http://www.state.nj.us/health/cancer/rpt98/breast.htm	N	4	7	5	8	5	8	8	1	4	5.75	0	0	0	0	67	0	0	0	0	67	0	0	0	0
2143	Breast Cancer	http://www.hoptechno.com/bookbreastcancer.htm	2	1	9	8	10	7	10	9	7	8	8.5	0	0	0	0	125	5	0	0	13	672	46	10	467	949
2144	Breast Cancer Alternative Holistic Medicine	http://www.shirleys-wellness-cafe.com/breastcancer.htm	4	3	3	8	4	7	0	8	1	1	4	0	0	3130	0	125	0	0	0	3	1109	1	1	42	42
2145	Breast Cancer Brick Auction ?Bricks Along the Journey?	http://www.breastcancerbricks.org	3	2	1	5	1	6	3	6	1	0	2.875	0	0	0	0	1	0	0	0	0	16	0	0	0	0
2146	Cancer Information | UPMC Cancer Centers	http://www.upmccancercenters.com/pdq_xml/cancer.cfm?id=44	N	4	10	7	10	9	0	7	7	6	7	0	0	3067	0	83	0	0	0	13	1595	4	7	19	176
2147		http://mdanderson.org/patient-and-cancer-information/.../index.html	N	4	0	0	0	0	0	0	0	0	0	0	0	0	0	0	0	0	0	0	0	0	0	0	0
2148	digtriad.com | Triad, NC | Breast Cancer Awareness	http://www.digtriad.com/news/health/breast_cancer/default.aspx	N	3	1	6	0	0	9	2	0	1	2.375	0	0	0	0	15	0	0	0	0	231	0	0	0	7
2149	Inova Breast Cancer (Alexandria, VA)	http://inova.org/.../cancer/types-of-cancer/breast-cancer/index.jsp	N	4	0	0	3	0	0	2	4	0	1.125	0	0	0	0	0	0	0	0	0	0	0	0	0	0
2150	Breast cancer; Washington DC	http://www.whcenter.org/12557.cfm	N	4	0	6	10	4	10	8	3	4	5.625	0	0	0	0	57	0	0	0	5	155	1	1	5	23
2151	RT Answers - Radiation Therapy for Breast Cancer	http://www.rtanswers.org/treatment/disease/breast_cancer.htm	6	1	1	6	3	4	0	4	2	1	2.625	1118	0	0	0	0	0	0	0	0	0	0	0	0	0
2152	Breast Cancer Research Foundation Of Alabama	http://www.bcrfa.org	4	2	2	7	3	6	2	5	2	3	3.75	0	0	0	0	11	0	0	0	0	165	0	0	0	1
2153	Breast Cancer Canal Walk ~ Lockport, New York	http://www.breastcancercanalwalk.org	1	2	1	7	1	5	2	6	3	3	3.5	0	0	0	0	13	0	0	0	0	53	0	0	0	0
2154	Breast Cancer	http://www.hmc.psu.edu/healthinfo/b/breastcancer.htm	3	4	8	7	7	7	8	10	7	5	7.375	0	0	3135	0	43	0	0	0	0	47	0	0	0	0
2155	dreddyclinic.com - Breast Cancer Treatment Information	http://www.dreddyclinic.com/findinformation/cc/breastcancer.htm	2	3	7	7	10	7	7	7	1	6	6.5	0	0	0	0	19	0	0	0	0	28	0	0	8	8
2156	Breast Cancer Task Force of the Greater Miami Valley	http://www.breastcancertf.org	1	2	2	6	3	4	3	8	0	0	3.25	0	0	0	0	4	0	0	0	0	4	0	0	0	0
2157	Pink Ribbon (Official Website) International Breast Cancer ...	http://www.pinkribbon.org	5	2	6	6	5	4	8	8	1	0	4.75	0	0	0	4173	18	0	0	0	0	122	0	0	0	0
2158	Breast Cancer	http://www.stayinginshape.com/4union/libv/w05.shtml	N	4	8	9	10	6	8	7	6	6	7.5	0	0	0	0	49	0	0	0	13	61	0	0	0	13
2159	Breast cancer	http://www.tirgan.com/brstcan.htm	3	3	7	7	7	5	8	8	7	4	6.625	0	0	0	0	16	0	0	0	4	67	0	5	4	22
2160	National Breast Cancer Foundation	http://www.nbcf.org.au	7	2	2	8	5	4	0	7	3	0	3.625	0	0	0	4063	15	0	0	0	0	115	0	0	0	0
2161	Additional Breast Cancer Resources - ABC News	http://abcnews.go.com/Health/OnCallPlus/story?id=3666505&page=1	3	1	4	7	7	10	10	8	3	5	6.75	0	0	0	0	24	0	0	0	0	261	0	0	0	0
2162	Breast Cancer Introduction	http://aarp.org/.../harvard__breast-cancer-introduction_1.html	N	2	0	0	0	0	0	0	0	0	0	0	0	0	0	0	0	0	0	0	0	0	0	0	0
2163	snopes.com: Inflammatory Breast Cancer	http://www.snopes.com/medical/disease/ibc.asp	4	1	4	7	5	4	0	8	2	2	4	0	0	0	0	15	0	0	0	0	16	0	0	0	0
2164	Breast Cancer - From Detection to Treatment - womenshealthchannel	http://www.womenshealthchannel.com/breastcancer/index.shtml	4	1	8	6	8	0	0	7	4	2	4.375	0	0	0	0	37	0	0	0	0	214	0	0	0	2
2165	Breast Cancer Tote | Prmtns - Staples.com	http://www.staples.com/Breast-Cancer-Tote/product_812733	N	3	1	4	0	9	0	6	3	0	2.875	0	0	0	0	0	0	0	0	0	0	0	0	0	0
2166	Breast Cancer | Cancer.Net	http://www.cancer.net/breast	5	4	6	7	6	8	3	10	8	2	6.25	1079	0	0	4065	26	0	0	0	6	27	0	0	0	6
2167	Breast Cancer - Risks and Symptoms | Health.com	http://www.health.com/health/condition-section/0,,20187589,00.html	5	1	6	7	4	7	8	5	3	5	5.625	0	0	3084	0	48	0	0	0	0	1086	0	0	0	6
2168	Breast Cancer News, Hematology/Oncology News plus CME	http://www.medpagetoday.com/HematologyOncology/BreastCancer	N	1	6	8	6	9	0	6	1	1	4.625	0	0	3126	0	17	0	0	0	1	64	0	0	0	7
2169	Breast Cancer - New York Presbyterian Hospital	http://nyp.org/services/oncology/breast-cancer.html	5	4	6	6	3	9	7	8	5	1	5.625	0	0	3029	0	38	0	0	0	0	38	0	0	0	0
2170	Breast cancer	http://www.allina.com/CCS/doc/Encyclopedia/1/000913.htm	N	4	6	5	10	5	9	6	8	6	6.875	0	0	0	0	57	0	0	0	5	76	0	0	0	9
2171	Montana Cancer Center - Breast Cancer	http://mtcancer.com/...?Section=typesofcancer&DocumentID=628	N	4	0	0	0	0	0	0	0	0	0	0	0	0	0	0	0	0	0	0	0	0	0	0	0
2172	Breast Cancer Prevention	http://www.breastcancerprevention.org/default.asp	5	2	7	7	5	5	10	6	1	5	5.75	1083	0	0	4033	12	0	0	0	0	50	0	0	0	0
2173	IDPH - Iowa Breast and Cervical Cancer Program	http://www.idph.state.ia.us/careforyourself/about_breast_cancer.asp	3	4	7	8	6	4	8	8	4	4	6.125	0	0	0	0	27	0	0	0	0	27	0	0	0	0
2174	The Breast Cancer Resource Center	http://www.bcrc.org	5	2	2	7	3	4	7	3	3	2	3.875	1126	0	0	0	12	0	0	0	0	151	0	0	0	0
2175	Breast Cancer - iVillage Your Total Health	http://yourtotalhealth.ivillage.com/breast-cancer.html	0	3	7	8	8	8	8	8	9	7	7.875	0	0	3052(3088)	4040	28	0	0	0	3	40	0	0	0	3
2176	Breast Cancer Treatment- Treatment for Breast Cancer - Stage ...	http://novartisoncology.us/education/.../oncology/breast-cancer.jsp	N	4	0	0	0	0	0	0	0	0	0	0	0	0	0	0	0	0	0	0	0	0	0	0	0
2177	ACE Breast Cancer	http://www.acebreastcancer.org	2	2	2	6	0	6	0	5	1	1	2.625	0	0	0	0	7	0	0	0	0	8	0	0	0	0
2178	Breast Cancer and how to treat it using alternative therapy	http://www.cancure.org/breast_cancer.htm	3	2	6	7	8	8	2	6	5	4	5.75	0	0	0	0	52	0	0	0	0	150	0	0	26	18
2179	Locally Advanced and Inflammatory Breast Cancer: UpToDate ...	http://uptodate.com/patients/content/topic.do?...+Breast+cancer	N	1	0	0	0	0	0	2	5	0	0.875	0	0	0	0	0	0	0	0	0	0	0	0	0	0
2180	Breast Cancer Wellness	http://www.breastcancerwellness.org	4	2	1	10	3	7	6	7	0	0	4.25	1121	0	0	0	1	0	0	0	0	38	0	0	0	0
2181	Triple Negative Breast Cancer Foundation	http://www.tnbcfoundation.org/index.html	5	2	3	7	5	2	1	5	5	0	3.5	1132	0	0	0	7	0	0	0	0	7	0	0	0	0
2182	MammoSite 5-Day Targeted Radiation Therapy: About Breast Cancer	http://www.mammosite.com/breast-cancer/index.cfm	3	1	5	7	5	6	6	6	1	3	4.875	0	0	0	0	17	0	0	0	0	31	0	0	0	0
2183	Breast Cancer, Staging and Prognosis, Treatments, and ...	http://www.cancermonthly.com/cancer_basics/breast.asp	4	1	6	7	5	9	8	7	3	6	6.375	0	0	3085	0	15	0	0	0	1	15	0	0	0	1
2184	Avon Breast Cancer Crusade - Homepage	http://www.avoncompany.com/women/watw/index.html	1	3	4	5	1	2	0	4	3	1	2.5	0	0	0	0	20	0	0	0	0	21	0	0	0	0
2185	Breast Cancer Awareness Ribbon Magnet Sheet/7 | ShindigZ.com	http://www.shindigz.com/catalog.cfm?pgp=6F092E	N	3	1	7	0	1	0	4	0	0	1.625	0	0	0	0	7	0	0	0	0	13	0	0	0	0
2186	Breast Cancer Support	http://messageboards.ivillage.com/iv-bhbreast	2	1	3	3	3	8	8	7	3	3	4.75	0	0	3042	0	0	0	0	0	0	0	0	0	0	0
2187	Alamo Breast Cancer Foundation	http://www.alamobreastcancer.org	4	2	1	5	7	4	5	6	6	5	4.875	1107	0	0	0	23	0	0	0	0	104	0	0	22	8
2188	Breast Cancer Treatment	http://www.cedars-sinai.edu/5368.html	2	4	6	9	8	5	6	7	2	5	6	0	0	0	0	31	0	0	0	1	31	0	0	0	1
2189	The National Marathon To Fight Breast Cancer	http://www.breastcancermarathon.com/index.html	5	2	1	5	1	6	2	3	1	0	2.375	1112	0	0	0	9	0	0	0	0	470	0	0	0	0
2190	Breast cancer - Overview	http://www.umm.edu/ency/article/000913.htm	N	4	6	7	9	8	7	9	8	6	7.5	0	0	0	0	34	0	0	0	4	49	0	0	0	4
2191	INFO Breast Cancer MAIN PAGE	http://www.infobreastcancer.ca	5	1	5	7	5	2	8	8	2	0	4.625	0	0	0	0	2	0	0	0	0	26	0	0	0	0
2192	About Breast Cancer	http://riainvision.com/invision/speccen/sallyjobe/breast_cancer.asp	1	3	9	10	8	7	8	7	0	6	6.875	0	0	0	0	62	0	0	0	12	80	0	0	0	16
2193	WHFoods: Breast cancer	http://www.whfoods.com/genpage.php?tname=disease&dbid=16	0	2	5	6	6	6	7	6	5	3	5.5	0	0	0	0	146	0	0	0	0	170	0	0	0	0
2194	Florida Breast and Cervical Cancer Early Detection Program	http://www.doh.state.fl.us/Family/bcc/index.html	4	4	0	7	2	2	3	7	1	1	2.875	0	0	0	0	0	0	0	0	0	0	0	0	0	0
2195	Breast Cancer: Breast Disorders: Merck Manual Home Edition	http://www.merck.com/mmhe/sec22/ch251/ch251f.html	4	3	8	9	10	8	10	9	7	5	8.25	0	0	3172	0	114	0	0	1	23	114	0	0	1	23
2196	Breast Cancer Surveillance Consortium	http://breastscreening.cancer.gov	6	4	1	7	2	6	10	3	1	5	4.375	0	0	3041	0	10	0	0	0	0	166	0	0	0	2
2197	Breast Cancer	http://www.lcmhs.org/cancer/breast.html	N	2	7	7	8	7	4	7	8	3	6.375	0	0	3194	0	11	0	0	0	3	11	0	0	0	3
2198	Vermont Breast Cancer Conference	http://www.vtbreastcancerconference.org	5	4	2	7	5	5	4	9	0	0	4	0	0	0	0	18	0	0	0	0	104	0	0	0	0
2199	Breast Cancer Resource Center - HealingWell.com	http://www.healingwell.com/breastcancer	5	1	5	8	5	7	8	5	5	0	5.375	1089	0	0	0	20	0	0	0	0	78	0	0	0	12
2200	What Is Breast Cancer?	http://www.genetichealth.com/BROV_BR_What_is_Breast_Cancer.shtml	3	1	8	8	9	9	8	9	7	7	8.125	0	0	0	0	47	0	0	0	0	47	0	0	0	0
3001	BreastCancer.org - Breast Cancer Treatment Information and Pictures	http://www.breastcancer.org	7	2	10	7	8	8	10	9	4	6	7.75	1001	2004	0	4004	16	0	0	0	0	736	0	0	0	34
3002	Breast cancer - Wikipedia, the free encyclopedia	http://en.wikipedia.org/wiki/Breast_cancer	6	1	10	10	10	10	10	10	10	9	9.875	1013	2023	0	4005(4017)	179	0	10	0	30	3498	6	156	39	534
3003	Breast Cancer Home Page - National Cancer Institute	http://www.cancer.gov/cancertopics/types/breast	8	4	10	9	10	9	8	8	10	6	8.75	1004	2009	0	4007(4023)	32	0	0	0	0	232	0	0	0	17
3004	Breast Cancer Symptoms, Risk Factors, Causes, Treatments, Stages and ...	http://www.medicinenet.com/breast_cancer/article.htm	5	1	10	10	10	9	9	8	9	8	9.125	1008	2026	0	4009	62	0	0	0	0	462	2	0	10	6
3005	American Cancer Society :: Information and Resources for Cancer ...	http://www.cancer.org/?igpk=2&igpk=2	N	4	6	8	8	6	5	7	7	5	6.5	0	0	0	4013	2	0	0	0	0	4	0	0	3	0
3006	WebMD Breast Cancer Center: Types, Symptoms, Causes, Genes, Staging ...	http://www.webmd.com/breast-cancer/default.htm	6	1	7	8	5	6	7	8	5	7	6.625	1007	2024	0	0	58	0	0	0	2	4950	0	3	1	142
3007	breast cancer: Information from Answers.com	http://www.answers.com/topic/breast-cancer	4	1	9	7	8	9	7	9	8	6	7.875	0	2032	0	0	419	0	5	0	41	3702	5	173	24	439
3008	Susan G. Komen for the Cure	http://ww5.komen.org	7	2	10	9	10	8	10	7	10	6	8.75	1003	2010	0	4006(4018/4093)	4	0	0	0	0	79	0	0	0	0
3009	What You Need To Know About? Breast Cancer - National Cancer ...	http://www.cancer.gov/cancerinfo/wyntk/breast	5	4	5	10	3	7	3	8	1	4	5.125	0	2008	0	0	9	0	0	0	0	18	0	0	0	0
3010	Susan G. Komen for the Cure | Understanding Breast Cancer ...	http://ww5.komen.org/breastcancer/understandingbreastcancer.html	N	2	10	8	10	4	9	8	1	3	6.625	0	0	0	0	12	0	0	0	0	68	0	0	0	0
3011	Breast Cancer - UMCCC Cancers and Treatments	http://www.cancer.med.umich.edu/cancertreat/breast/index.shtml	5	4	7	8	6	7	3	9	8	6	6.75	0	2117	0	0	26	0	0	0	0	30	0	0	0	0
3012	Breast cancer screening - Wikipedia, the free encyclopedia	http://en.wikipedia.org/wiki/Breast_cancer_screening	4	1	10	8	9	10	10	10	7	7	8.875	0	2094	0	0	47	0	17	6	15	500	0	127	12	50
3013	Breast Cancer: MedlinePlus	http://www.nlm.nih.gov/medlineplus/breastcancer.html	7	4	10	8	5	3	8	5	7	6	6.5	1011	2012	0	4003	101	0	11	0	9	2381	1	231	114	149
3014	Breast Cancer Symptoms and Diagnosis	http://www.breastcancer.org/symptoms	5	2	10	8	9	8	2	9	7	4	7.125	1002	2005	0	4030	15	0	0	0	3	397	0	0	0	34
3015	Breast Cancer Facts	http://www.cancer.org/downloads/STT/CAFF2005BrFacspdf2005.pdf	5	4	1	8	5	5	5	8	8	9	6.125	0	0	0	0	0	0	0	0	0	0	0	0	0	0
3016	Breast Cancer - Symptoms, Diagnosis, Treatment of Breast Cancer - NY ...	http://health.nytimes.com/health/guides/disease/breast-cancer/overview.html	7	1	7	7	10	7	9	9	8	7	8	1019	0	0	0	60	0	0	0	5	1186	0	1	29	93
3017	Breast Cancer | Cancer.Net	http://www.cancer.net/portal/site/patient/menuitem.6067beb2271039bcfd748f68ee37a01d/?vgnextoid=6ec6ea7105daa010VgnVCM100000ed730ad1RCRD&vgnextfmt=cancer	3	4	0	7	0	0	3	4	0	2	2	0	0	0	0	0	0	0	0	0	1	0	0	0	0
3018	Breast Cancer - Diagnosis, Treatment, Prevention, Research, Education ...	http://cancer.stanford.edu/breastcancer	5	4	7	8	7	10	9	10	0	5	7	0	0	0	0	14	0	0	4	0	345	2	0	733	10
3019	National Breast Cancer Foundation? Official Site - Information ...	http://www.nationalbreastcancer.org	6	2	10	7	5	6	0	9	7	0	5.5	1014	2019	0	4008	23	0	0	0	0	79	0	0	0	3
3020	Breast Cancer - MD Anderson Cancer Center	http://www.mdanderson.org/patient-and-cancer-information/cancer-information/cancer-types/breast-cancer/index.html	6	4	7	10	10	9	9	7	7	5	8	1049	0	0	0	62	0	0	0	10	114	0	0	0	73
3021	Breast Cancer Symposium	http://breastcasymposium.org	4	4	1	4	2	5	4	4	0	1	2.625	0	0	0	0	0	0	0	0	0	0	0	0	0	0
3022	Breast Cancer	http://www.ptolemy.ca/members/archives/2007/Breast%20Cancer/BreastCancer.htm	N	4	7	0	6	5	9	7	5	5	5.5	0	0	0	0	287	0	0	2	43	287	0	0	2	43
3023	Breast Cancer	http://www.jamesline.com/cancertypes/breast	3	4	5	9	6	6	9	7	2	3	5.875	0	0	0	0	32	0	0	3	0	39	2	0	9	0
3024	Click to Give @ The Breast Cancer Site	http://www.thebreastcancersite.com/clickToGive/home.faces?siteId=2	7	3	3	4	1	2	0	2	4	0	2	1006	2006	0	4010(4026)	16	0	0	0	0	139	0	0	0	2
3025	Breast Cancer Center - Caring4Cancer	http://www.caring4cancer.com/go/breast	4	1	6	6	6	5	5	7	1	2	4.75	0	2034	0	0	37	0	0	0	6	43	0	0	0	6
3026	Breast Cancer	http://www.fccc.edu/cancer/types/breast/index.html	5	4	4	8	3	6	10	5	8	4	6	0	2079	0	0	18	0	0	4	0	36	0	0	8	0
3027	Breast Cancer - Overview, Symptoms, Treatments, Causes, Prevention ...	http://health.kosmix.com/topic/Breast_cancer	1	1	7	7	10	8	8	8	9	4	7.625	0	0	0	0	73	0	0	0	6	6655	12	403	1310	2761
3028	Breast Cancer Treatment Center - Individualized Care & Support	http://www.cancercenter.com/breast-cancer.cfm	4	3	2	9	5	5	6	7	5	3	5.25	0	2064	0	0	26	0	0	0	0	1164	1	4	73	36
3029	Breast Cancer - New York Presbyterian Hospital	http://nyp.org/services/oncology/breast-cancer.html	5	4	6	6	3	9	7	8	5	1	5.625	0	2169	0	0	38	0	0	0	0	38	0	0	0	0
3030	Breast Cancer Basics	http://www.webmd.com/breast-cancer/guide/understanding-breast-cancer-basics	5	1	7	8	9	5	7	8	5	5	6.75	0	0	0	0	43	0	0	0	4	3238	1	0	0	141
3031	Breast cancer: MedlinePlus Medical Encyclopedia	http://www.nlm.nih.gov/medlineplus/ency/article/000913.htm	5	4	10	8	10	5	8	9	7	5	7.75	1012	0	0	4002	59	0	0	0	5	178	0	11	0	18
3032	Phytoestrogens and Breast Cancer	http://envirocancer.cornell.edu/FactSheet/Diet/fs1.phyto.cfm	4	4	6	7	5	8	6	6	3	0	5.125	0	0	0	0	39	0	0	0	0	39	0	0	0	0
3033	Breast cancer - MayoClinic.com	http://www.mayoclinic.com/health/breast-cancer/DS00328	5	1	10	8	10	9	9	9	10	5	8.75	1009	2017	0	4022	23	0	0	0	5	77	0	0	0	5
3034	Cancer Awareness & Support - Long Island, New York - Breast Cancer ...	http://www.breastcancerhelpinc.org	3	2	2	4	2	1	2	3	0	1	1.875	1139	0	0	0	23	0	0	0	0	864	0	0	0	0
3035	Breast cancer	http://www.cnn.com/HEALTH/library/breast-cancer/DS00328.html	5	1	8	6	3	6	0	7	3	6	4.875	0	2065	0	0	97	0	0	0	7	1128	0	0	1	155
3036	Gold Breast Cancer Bracelets - Silver Breast Cancer Bracelet - Pink ...	http://cancerbraceletsbreast.com	1	3	1	5	0	0	3	2	0	0	1.375	0	0	0	0	9	0	0	0	0	9	0	0	0	0
3037	SEER Stat Fact Sheets - Cancer of the Breast	http://seer.cancer.gov/statfacts/html/breast.html	6	4	3	7	7	6	1	8	2	4	4.75	0	2114	0	0	1	0	0	0	0	8	0	0	9	0
3038	Breast Cancer, The Cancer Information Network	http://www.cancerlinksusa.com/breast/index.asp	4	1	5	7	7	8	0	7	1	3	4.75	0	0	0	0	66	0	0	5	6	558	6	16	301	98
3039	Breast Cancer	http://www.labtestsonline.org/understanding/conditions/breast.html	5	1	6	8	6	7	8	8	5	3	6.375	1046	2106	0	0	18	1	0	0	2	18	1	0	0	2
3040	Imaginis - General Information	http://imaginis.com/breasthealth	0	1	6	7	5	5	9	9	7	2	6.25	0	0	0	0	19	0	0	0	0	19	0	0	0	0
3041	Breast Cancer Surveillance Consortium	http://breastscreening.cancer.gov	6	4	1	7	2	6	10	3	1	5	4.375	0	2196	0	0	10	0	0	0	0	166	0	0	0	2
3042	Breast Cancer Support	http://messageboards.ivillage.com/iv-bhbreast	2	1	3	3	3	8	8	7	3	3	4.75	0	2186	0	0	0	0	0	0	0	0	0	0	0	0
3043	Breast Cancer - SHARE	http://www.sharecancersupport.org/breast	5	2	5	7	8	5	4	8	3	6	5.75	0	0	0	0	35	0	0	0	0	1256	2	0	0	8
3044	Breast Cancer - Diagnosis and Treatment Guide - Health.com	http://www.health.com/health/breast-cancer	6	1	6	7	5	7	8	9	3	6	6.375	1135	2028	0	0	48	0	0	0	0	1596	0	0	0	9
3045	Breast Cancer: eMedicine Oncology	http://emedicine.medscape.com/article/283561-overview	5	1	7	3	5	8	9	9	7	7	6.875	0	0	0	0	228	0	0	1	18	1377	31	70	101	398
3046	Breast Cancer - Carcinoma, Inflammatory Breast Cancer - Life Extension ...	http://www.lef.org/protocols/prtcl-022.shtml	4	3	6	7	10	8	9	8	9	6	7.875	1068	2089	0	0	40	1	1	0	17	110	2	2	0	37
3047	Breast Cancer | Wake Forest University Baptist Medical Center	http://www1.wfubmc.edu/cancer/Types+of+Cancer/Breast+Cancer	N	4	9	9	10	6	10	7	9	5	8.125	0	0	0	0	71	0	0	0	5	165	0	0	0	14
3048	Breast Cancer on Kosmix : Reference, Videos, Images, News, Shopping ...	http://www.kosmix.com/search/breast_cancer	N	1	6	8	10	5	8	7	6	4	6.75	0	0	0	0	73	0	0	0	6	6634	13	397	1264	2775
3049	Breast Cancer: Treatment	http://cancer.emory.edu/index.cfm?capage=234	N	4	7	7	7	7	5	7	5	6	6.375	0	0	0	0	20	0	0	0	0	26	0	0	10	0
3050	Breast Cancer	http://www.cancercare.org/pdf/booklets/ASCO_Guide_2007/ASCO_2007_Breast.pdf	N	4	5	7	2	6	9	7	2	7	5.625	0	0	0	0	1	0	0	0	0	1	0	0	0	0
3051	Breast Cancer: The Basics	http://oncolink.upenn.edu/types/section.cfm?c=3&s=5	4	4	8	6	7	7	9	9	9	3	7.25	0	0	0	0	30	1	0	0	4	30	1	0	0	12
3052	Breast Cancer - iVillage Your Total Health	http://yourtotalhealth.ivillage.com/breast-cancer.html	0	3	7	8	8	8	8	8	9	7	7.875	0	2175	3088	4040	28	0	0	0	3	40	0	0	0	3
3053	Breast Cancer	http://www.breastcancer.name	3	1	9	6	10	7	10	8	4	7	7.625	0	2076	0	0	20	0	0	0	0	30	0	0	0	0
3054	Breast Cancer - Topic Overview - Yahoo! Health	http://health.yahoo.com/breastcancer-overview/breast-cancer-topic-overview/healthwise--tv3617.html	5	1	7	7	9	1	10	9	9	7	7.375	0	0	0	0	65	1	0	0	0	88	1	0	0	0
3055	Breast Cancer Causes, Symptoms, and Treatment on eMedicineHealth.com	http://www.emedicinehealth.com/breast_cancer/article_em.htm	4	1	7	10	9	9	8	7	8	7	8.125	1026	2018	0	4043	51	0	0	1	6	862	0	0	7	50
3056	Breast Cancer News from Medical News Today	http://www.medicalnewstoday.com/sections/breast_cancer	6	1	2	9	6	6	6	7	5	2	5.375	1048	2115	0	4031(4078)	56	0	0	0	0	123	0	0	0	4
3057	Breast Cancer - Print Version : Online Reference for Health Concerns	http://www.lef.org/protocols/prtcls-txt/t-prtcl-022.html	N	3	6	7	10	4	9	8	9	6	7.375	0	0	0	0	217	4	1	5	26	446	8	2	10	52
3058	Breastcancer.org Discussion Boards - breast cancer discussion forums ...	http://community.breastcancer.org	6	2	7	6	4	9	10	9	7	7	7.375	1164	2091	0	0	29	0	0	0	4	139	0	0	0	15
3059	Breast Cancer	http://www.mnwelldir.org/docs/cancer2/breast.htm	2	2	8	8	7	3	5	7	1	4	5.375	0	0	0	0	43	0	0	0	2	46	0	0	0	2
3060	Breast Cancer Forum: Alternative, Complementary & Holistic Treatment ...	http://community.breastcancer.org/forum/79	4	2	7	6	4	9	10	9	0	6	6.375	0	0	0	0	2	0	0	0	0	112	0	0	0	11
3061	Breast Cancer	http://www.radiologyinfo.org/en/info.cfm?pg=breastcancer	5	4	5	7	10	8	9	9	8	5	7.625	1063	2067	0	4061	12	0	0	0	3	59	0	0	0	3
3062	Breast Cancer	http://www.labtestsonline.org/understanding/conditions/breast-3.html	5	4	7	8	6	6	8	8	5	5	6.625	0	0	0	0	27	0	0	0	0	32	0	0	0	0
3063	Breast Cancer - Cancer Network	http://www.cancernetwork.com/breast-cancer	5	4	2	9	3	10	4	4	3	5	5	1117	0	0	0	30	0	0	0	0	1142	0	6	23	105
3064	Breast Cancer Research	http://breast-cancer-research.com	6	4	4	8	6	8	8	9	8	5	7	1047	2122	0	4029(4069)	29	0	0	0	1	625	0	11	0	39
3065	Breast Cancer - advice videos on Breast Cancer	http://www.videojug.com/tag/breast-cancer	4	1	7	7	6	7	6	9	2	7	6.375	0	0	0	0	107	0	0	2	2	110	0	0	2	2
3066	Breast Cancer | LIVESTRONG.COM	http://www.livestrong.com/article/14202-breast-cancer	N	3	7	7	7	5	6	7	7	5	6.375	0	2038	0	0	51	5	0	5	2	51	5	0	5	2
3067	Cancer Information | UPMC Cancer Centers	http://www.upmccancercenters.com/pdq_xml/cancer.cfm?id=44	N	4	10	7	10	9	0	7	7	6	7	0	2146	0	0	83	0	0	0	13	1594	4	4	16	175
3068	Breast Cancer News - Topix	http://www.topix.net/health/breast-cancer	4	1	2	8	3	6	0	5	2	0	3.25	1033	0	0	4068	35	0	0	0	0	291	0	0	5	0
3069	Breast Cancer Symptoms, Diagnosis, Treatments, and Prevention - Yahoo ...	http://health.yahoo.com/breastcancer	5	1	5	6	9	3	9	9	8	2	6.375	0	2037	0	0	34	0	0	0	0	310	0	11	0	9
3070	Breast Cancer Treatment (PDQ?)	http://www.fccc.edu/cancer/pdq/English/Patients/BreastCancerTreatment.html	4	4	9	8	10	10	10	7	7	7	8.5	0	0	0	0	79	0	0	0	15	256	0	0	0	35
3071	Breast cancer Information on Healthline	http://www.healthline.com/adamcontent/breast-cancer	4	1	8	10	6	7	7	7	7	6	7.25	0	2077	0	0	48	0	0	5	5	96	0	0	10	10
3072	Breast Cancer - From Detection to Treatment - oncologychannel	http://www.oncologychannel.com/breastcancer/index.shtml	4	1	9	7	6	5	6	8	8	7	7	0	2096	0	0	35	0	0	0	0	178	0	0	0	2
3073	The Weekend to End Breast Cancer	http://www.endcancer.org	4	2	1	8	0	5	0	4	1	0	2.375	0	0	0	0	0	0	0	0	0	7	0	0	0	0
3074	Breast cancer - Northwestern Memorial Hospital	http://www.nmh.org/nmh/adam/adamencyclopedia/HIEArticles/000913.htm	N	4	0	0	0	0	0	0	0	0	0	0	0	0	0	0	0	0	0	0	0	0	0	0	0
3075	Breast Cancer Connections	http://www.bcconnections.org	6	2	1	6	2	6	1	4	1	2	2.875	1114	0	0	4145	5	0	0	0	0	19	0	0	0	0
3076	Breast Cancer - Health News - Health.com	http://news.health.com/category/breast-cancer	5	1	2	7	4	9	2	5	4	3	4.5	0	0	0	0	50	0	0	0	0	3131	0	0	0	9
3077	Breast cancer - Genetics Home Reference	http://www.ghr.nlm.nih.gov/condition=breastcancer	5	4	7	8	7	10	0	9	9	5	6.875	0	0	0	0	46	1	3	0	3	306	4	15	19	29
3078	Breast Cancer Prevention - The Breast Cancer Fund	http://www.breastcancerfund.org/site/pp.asp?c=kwKXLdPaE&b=43969	6	2	4	9	2	6	5	6	1	3	4.5	0	0	0	4039	22	0	0	0	0	636	0	0	0	0
3079	Breast Cancer Coach - Complementary & Natural Treatments to Stop ...	http://www.breastcancercoach.com	3	2	8	7	6	8	7	6	7	6	6.875	1122	0	0	0	52	0	0	0	0	121	0	0	0	0
3080	Breast Cancer - Breast Cancer Basics, Prevention, Risk Reduction ...	http://breastcancer.about.com	6	1	7	8	7	10	7	8	8	4	7.375	1023	2049	0	4044	66	0	0	0	0	2277	0	0	0	9
3081	Breast Cancer|Stages|Treatment - MSN Health & Fitness	http://health.msn.com/health-topics/breast-cancer	N	1	6	6	7	5	9	9	6	3	6.375	1098	0	0	0	20	1	0	0	2	924	6	0	3	64
3082	Breast Cancer ...	http://www.cancerpage.com/articles/default.asp?id=1&subarea=Your_Illness	3	1	6	6	8	7	9	7	4	6	6.625	0	0	0	0	16	1	0	0	14	16	1	0	0	14
3083	breast cancer; invasive breast cancer; breast cancer treatment - nccn ...	http://www.nccn.com/breast_cancer_invasive.aspx	4	4	7	7	10	7	8	8	6	6	7.375	0	0	0	0	57	0	0	0	0	214	0	7	0	9
3084	Breast Cancer Symptoms and Risks – Health.com - Health.com	http://www.health.com/health/condition-section/0,,20187589,00.html	5	1	6	7	4	7	8	5	3	5	5.625	0	2167	0	0	48	0	0	0	0	1086	0	0	0	6
3085	Breast Cancer, Staging and Prognosis, Treatments, and Treatment ...	http://www.cancermonthly.com/cancer_basics/breast.asp	4	1	6	7	5	9	8	7	3	6	6.375	0	2183	0	0	15	0	0	0	1	15	0	0	0	1
3086	Breast Cancer - Definition, Types, and Symptoms of Breast Cancer	http://breastcancer.about.com/od/definition/a/bc_definition.htm	4	1	7	7	10	6	7	7	6	2	6.5	0	0	0	0	51	0	0	0	4	729	0	0	0	8
3087	Breast Cancer Medical Malpractice Lawyers | Misdiagnosis Diagnosis ...	http://breastcancerlawyerattorney.com	1	3	1	6	2	2	2	5	8	4	3.75	0	0	0	0	38	0	0	0	6	38	0	0	0	6
3088	Breast Cancer Diagnosis, Treatment and Prevention - iVillage Your ...	http://yourtotalhealth.ivillage.com/breast-cancer	0	3	7	8	8	8	8	8	9	7	7.875	0	2175	3052	4040	24	0	0	0	2	39	0	0	0	2
3089	Breast Cancer Medical Malpractice Lawyers | Breast Cancers Diagnosis ...	http://www.breastcancermalpracticelawyer.com	1	3	1	7	2	8	1	6	1	0	3.25	0	0	0	0	15	0	0	0	2	95	0	1	5	14
3090	Breast Cancer Treatment & Research News	http://breastcancer.einnews.com	5	1	4	7	4	7	0	5	1	4	4	0	2033	0	0	66	0	0	0	0	7752	0	0	0	405
3091	Breast Cancer - Find Community, News, Updated Information on Breast ...	http://www.healthcentral.com/breast-cancer	6	1	1	3	2	3	1	3	6	3	2.75	1145	2125	0	0	14	0	0	0	0	1408	0	0	1	40
3092	The Comprehensive Breast Cancer Program at Norris Cotton Cancer Center ...	http://www.cancer.dartmouth.edu/breast/index.shtml	5	4	1	9	4	7	4	7	1	2	4.375	0	0	0	0	8	0	0	3	0	78	0	0	3	0
3093	Breast Cancer, Mammography: eMedicine Radiology	http://emedicine.medscape.com/article/346529-overview	5	1	7	3	4	8	9	9	7	6	6.625	0	0	0	0	145	0	1	0	28	853	7	11	44	321
3094	Breast Cancer: causes, symptoms, treatment, research	http://www.mamashealth.com/cancer/breastcancer.asp	3	1	7	8	7	8	7	8	6	4	6.875	0	0	0	0	35	0	0	0	0	40	0	0	0	0
3095	About Breast Cancer @ The Breast Cancer Site	http://www.thebreastcancersite.com/clickToGive/aboutbreastcancer.faces?siteId=2&link=ctg_bcs_aboutbreastcancer_from_home_sidetabs	5	3	7	4	5	3	9	7	4	2	5.125	0	0	0	0	72	0	0	0	0	134	0	0	0	2
3096	Breast Cancer Treatment Overview - Breast Cancer Treatment Options	http://glclk.about.com/?zi=8/4i93	N	1	9	7	8	6	7	6	8	7	7.25	0	0	0	0	37	0	0	0	0	501	0	0	0	4
3097	breast cancer - definition of breast cancer in the Medical dictionary ...	http://medical-dictionary.thefreedictionary.com/breast+cancer	3	1	5	1	8	8	6	7	10	6	6.375	0	0	0	0	124	0	0	0	13	203	0	0	0	16
3098	Breast Cancer Facts	http://womenshealth.about.com/cs/breastcancer/a/breastcancfacts.htm	4	1	4	6	5	6	6	4	3	5	4.875	0	0	0	0	29	0	0	0	0	218	0	0	0	3
3099	Breast Cancer and Asbestos Exposure - Asbestos.com	http://www.asbestos.com/cancer/breast.php	5	4	4	9	4	5	4	6	3	2	4.625	0	0	0	0	13	0	0	4	0	53	0	0	4	0
3100	Breast cancer prevention: Lifestyle factors that can reduce risk ...	http://www.mayoclinic.com/health/breast-cancer-prevention/WO00091	3	1	9	8	9	7	6	9	8	3	7.375	0	0	0	0	30	0	0	0	0	32	0	0	0	0
3101	Breast Cancer, Breast Implants after Breast Cancer	http://implantforum.com/cancer.html	1	3	5	6	7	6	0	4	7	2	4.625	0	0	0	0	0	0	0	0	0	20	0	0	0	0
3102	Breast Cancer | Jewish Cancer Services | Jewish Hospital & St Mary's ...	http://www.jewishhospital.org/cancer/breast.asp	N	4	8	8	8	9	9	7	2	5	7	0	0	0	0	23	0	0	0	0	23	0	0	0	0
3103	BREAST CANCER - Well Blog - NYTimes.com	http://well.blogs.nytimes.com/tag/breast-cancer	6	1	4	7	8	4	0	8	0	6	4.625	0	0	0	0	19	0	0	0	0	829	0	0	0	11
3104	Breast Cancer << womenshealth.gov	http://www.womenshealth.gov/breast%2Dcancer	6	4	6	7	7	4	10	8	5	5	6.5	1042	0	0	4080	19	0	0	0	0	71	0	0	0	0
3105	BREAST CANCER SUCCESS - Sue Walker - My Breast Cancer Success Story	http://www.breastcancersuccess.com	3	1	2	0	6	8	2	4	2	0	3	0	0	0	0	0	0	0	0	0	24	0	0	0	6
3106	Breast cancer - Revolution Health	http://www.revolutionhealth.com/expo/breast-cancer	N	1	7	9	5	8	8	8	5	4	6.75	0	0	0	0	37	0	0	0	0	133	0	0	0	4
3107	Overview | Breast Cancer | Seattle Cancer Care Alliance	http://www.seattlecca.org/diseases/breast-cancer-overview.cfm	4	2	8	8	7	6	0	6	3	4	5.25	0	0	0	0	19	0	0	0	0	20	0	0	0	0
3108	Breast Cancer	http://www.aacr.org/page4213.aspx	3	4	2	6	4	8	4	9	5	3	5.125	0	0	0	0	64	0	0	4	0	314	0	0	4	4
3109	Breast Cancer - Diagnosis, Treatment, Guidelines, Research, and ...	http://www.medscape.com/resource/breastcancer	6	4	0	4	0	1	0	0	0	0	0.625	1104	0	0	4035	0	0	0	0	0	0	0	0	0	0
3110	Breast Cancer	http://www.fhcrc.org/research/diseases/breast_cancer	4	4	6	7	8	7	8	7	3	3	6.125	0	0	0	4066	26	0	0	0	2	772	0	3	3	106
3111	Breast Cancer and Environmental Risk Factors	http://envirocancer.cornell.edu	6	4	4	7	5	6	10	8	6	0	5.75	1071	0	0	4169	4	0	0	0	0	11	0	0	0	0
3112	Breast Cancer Information, Symptoms & Treatment : Doctor-Reviewed ...	http://www.healthline.com/channel/breast-cancer.html	5	1	8	10	6	6	7	7	8	6	7.25	1025	0	0	0	54	0	12	11	8	131	0	24	22	16
3113	Breast Cancer | Swedish Medical Center / Seattle	http://www.swedish.org/body.cfm?id=113	3	2	5	8	6	6	1	5	1	4	4.5	0	0	0	0	4	0	0	0	0	25	0	0	3	0
3114	cancernews.com	http://www.cancernews.com/category.asp?cat=3	5	3	4	6	1	6	1	3	1	2	3	0	0	0	0	37	0	0	0	0	40	0	0	0	0
3115	Breast cancer prevention, treatment vitamins, herbs, supplements, soy ...	http://www.raysahelian.com/breastcancer.html	3	4	7	5	8	5	4	9	7	4	6.125	0	0	0	0	278	0	0	0	8	614	1	3	7	26
3116	Johns Hopkins Breast Cancer Center - Library - Informational Sources	http://www.hopkinsbreastcenter.org/library/links/links.shtml	4	4	2	8	2	6	4	6	3	2	4.125	0	0	0	0	29	0	0	0	0	69	0	0	23	8
3117	CDC - Breast Cancer Home Page	http://www.cdc.gov/cancer/breast	7	4	2	10	5	5	8	8	8	4	6.25	1028	2042	0	4059	15	0	0	0	0	76	0	9	0	0
3118	Breast Cancer Rescource Guide	http://breastcancerservices.org	2	4	1	1	1	1	4	2	0	1	1.375	0	0	0	0	0	0	0	0	0	0	0	0	0	0
3119	What Is Breast Cancer?	http://www.medicalnewstoday.com/articles/37136.php	5	1	9	9	8	6	6	7	8	3	7	0	0	0	0	29	0	0	0	0	113	2	0	20	68
3120	genome.gov | Learning About Breast Cancer	http://www.genome.gov/10000507	5	4	7	8	7	8	9	9	7	4	7.375	0	2048	0	0	62	0	0	0	0	257	1	3	3	4
3121	Cancer Risk: Understanding the Puzzle	http://understandingrisk.cancer.gov/a_breast/00.cfm	5	4	1	7	2	2	9	7	7	0	4.375	0	0	0	0	8	0	0	0	0	19	0	0	0	0
3122	Breast Cancer Treatment	http://my.clevelandclinic.org/breast_center/default.aspx?WT.mc_id=1056&utm_campaign=breastcenter-redirect&utm_medium=offline&utm_source=redirect	4	4	6	6	2	5	5	5	6	3	4.75	0	0	0	0	15	0	0	0	0	17	0	0	0	0
3123	Breast Cancer Angels in Southern California	http://breastcancerangels.org	3	2	1	5	6	5	9	6	5	2	4.875	1130	0	0	0	4	0	0	0	0	187	0	0	0	0
3124	National Breast Cancer Awareness Month: Celebrating 25 Years of ...	http://www.nbcam.org/index.cfm	6	4	10	8	5	6	7	6	7	7	7	1036	0	0	4103	20	0	0	0	0	110	0	0	0	0
3125	Link For Breast Cancer Care UK	http://www.breastcancercare.org.uk/Home	5	3	2	5	4	4	8	4	4	3	4.25	0	0	0	4016	10	0	0	0	0	562	0	0	0	0
3126	Breast Cancer News, Hematology/Oncology News plus CME	http://www.medpagetoday.com/HematologyOncology/BreastCancer	N	1	6	8	6	9	0	6	1	1	4.625	0	2168	0	0	17	0	0	0	1	64	0	0	0	7
3127	Breast Cancer Help and Information	http://breastcancer.bellaonline.com	4	2	2	7	0	1	5	5	0	2	2.75	0	0	0	0	9	0	0	0	0	9	0	0	0	0
3128	Breast Cancer Prevention - What You Need to Know About Breast Cancer ...	http://glclk.about.com/?zi=8/4eQu	N	1	9	6	8	8	7	6	8	6	7.25	0	0	0	0	50	0	0	0	0	671	1	0	1	8
3129	Breast Cancer DIY - Home	http://breastcancerdiy.com	4	2	5	8	4	3	4	6	1	6	4.625	1082	0	0	0	13	0	0	0	0	1304	0	0	0	1
3130	Breast Cancer Alternative Holistic Medicine	http://www.shirleys-wellness-cafe.com/breastcancer.htm	4	3	3	8	4	7	0	8	1	1	4	0	2144	0	0	125	0	0	0	3	1309	1	19	42	42
3131	Cancer Research UK : Breast cancer research ...	http://info.cancerresearchuk.org/cancerandresearch/ourcurrentresearch/researchbycancertype/breastresearch	N	4	8	6	6	4	9	6	2	4	5.625	0	0	0	0	62	0	0	0	0	192	0	0	22	0
3132	Breast Cancer Symptoms, Diagnosis, Treatments and Causes ...	http://www.wrongdiagnosis.com/b/breast_cancer/intro.htm	5	1	8	9	10	6	8	9	7	6	7.875	1069	2066	0	0	229	0	14	5	13	536	0	159	25	44
3133	Breast Cancer Treatment, Screening and Diagnosis - Rush - Chicago ...	http://www.rush.edu/rumc/page-R11841.html	4	4	7	7	7	5	2	5	1	1	4.375	0	0	0	0	17	0	0	0	0	59	0	0	0	4
3134	Cancer Research UK : Breast Cancer risk ...	http://info.cancerresearchuk.org/cancerstats/types/breast/riskfactors	4	4	8	6	6	7	9	9	5	6	7	0	0	0	0	143	0	0	0	2	907	0	9	1	32
3135	Breast Cancer	http://www.hmc.psu.edu/healthinfo/b/breastcancer.htm	3	4	8	7	7	7	8	10	7	5	7.375	0	2154	0	0	43	0	0	0	0	47	0	0	0	0
3136	Breast Cancer Program and Breast Cancer Treatment at City of Hope	http://www.cityofhope.org/patient_care/treatments/breast-cancer/Pages/default.aspx	4	2	8	9	4	2	7	7	1	4	5.25	0	0	0	0	35	0	0	0	0	42	0	0	0	0
3137	Breast Cancer Support	http://www.bcsupport.org	4	2	2	0	3	8	9	6	1	0	3.625	0	2057	0	0	5	0	0	0	0	5	0	0	0	0
3138	Breast Cancer Ireland - Welcome	http://breastcancerireland.com	5	2	4	7	5	8	5	5	1	1	4.5	0	0	0	0	8	0	0	0	0	149	0	0	0	0
3139	Breast Cancer	http://nsmc.partners.org/web/service/cancer_clinics_breast	3	4	1	5	2	7	5	4	5	2	3.875	0	0	0	0	11	0	0	0	0	41	0	0	0	0
3140	Breast Cancer Survival Rate and Prognosis	http://cancer.about.com/od/breastcancer/f/survivalrate.htm	3	1	7	6	2	1	7	8	1	2	4.25	0	0	0	0	21	0	0	0	0	186	0	0	5	6
3141	Breast Cancer - Diagnosis and Treatment Options at Mayo Clinic	http://www.mayoclinic.org/breast-cancer	5	4	6	8	10	8	7	9	7	3	7.25	1074	0	0	0	17	0	0	0	0	42	0	0	0	5
3142	Breast Cancer Background, Part 1	http://www.lbl.gov/Education/ELSI/cancer-breast1.html	2	4	8	6	8	6	8	8	8	4	7	0	0	0	0	31	0	0	0	2	31	0	0	0	2
3143	Breast Cancer Survivors - Cancer Treatment Centers of America	http://www.cancercenter.com/breast-cancer/survivors.cfm	3	3	2	9	5	8	4	9	5	3	5.625	0	0	0	0	47	0	0	0	2	1187	1	4	85	38
3144	Breast Cancer | Cancer	http://www.musclemagfitness.com/cancer/breast-cancer	N	3	5	8	5	8	0	7	2	2	4.625	0	0	0	0	44	0	0	4	0	1232	0	2	769	97
3145	Breast cancer incidence statistics - countries compared - NationMaster	http://www.nationmaster.com/graph/hea_bre_can_inc-health-breast-cancer-incidence	4	1	5	8	8	3	0	8	1	2	4.375	0	0	0	0	14	0	0	0	0	14	0	0	0	0
3146	Breast cancer drop tied to less hormone therapy - Cancer- msnbc.com	http://www.msnbc.msn.com/id/16206352	3	1	3	9	6	7	2	6	2	2	4.625	0	0	0	0	16	0	0	0	0	24	0	0	0	0
3147	Breast Cancer Diagnostic Algorithms (2005)	http://qap.sdsu.edu/screening/breastcancer/bda/index.html	5	4	6	7	3	2	10	8	1	2	4.875	0	0	0	0	9	0	0	0	0	9	0	0	0	0
3148	NIH - Breast Cancer	http://health.nih.gov/result.asp?disease_id=91&category_id=4	N	4	0	0	0	0		0	0	0	0	0	0	0	0	0	0	0	0	0	0	0	0	0	0
3149	Breast Cancer	http://www.tfn.net/HealthGazette/breast.html	N	1	0	0	0	0	0	0	0	0	0	0	0	0	0	0	0	0	0	0	0	0	0	0	0
3150	Breast Cancer	http://www.med.wayne.edu/cancer/faculty/breastca.html	4	4	1	5	2	9	0	9	0	1	3.375	0	0	0	0	57	1	0	0	7	68	1	0	0	7
3151	State of Illinois, Breast-Cervical Cancer Program - Eligibility/How to ...	http://www.cancerscreening.illinois.gov/howToApply.cfm	5	4	2	8	4	3	4	6	3	1	3.875	0	0	0	0	0	0	0	0	0	5	0	0	0	0
3152	The Breast Cancer Society - help for those suffering from breast ...	http://www.breastcancersociety.org	3	2	6	7	8	3	4	5	7	3	5.375	1106	2110	0	0	19	0	0	0	0	32	0	0	0	0
3153	Breast Cancer Symptoms, Risk Factors, Causes, Treatments, Stages and ...	http://www.medicinenet.com/breast_cancer/page5.htm	4	1	10	10	9	7	9	8	9	6	8.5	0	0	0	0	34	0	0	0	2	401	2	0	7	6
3154	Breast Cancer Shirts, T-Shirts & Clothing - CafePress	http://shop.cafepress.com/breast-cancer	5	3	0	5	0	1	0	3	0	0	1.125	0	0	0	0	23	0	0	0	0	107	0	0	0	0
3155	Breast cancer guide - Revolution Health	http://www.revolutionhealth.com/conditions/breast-cancer	5	1	6	9	6	8	8	9	7	6	7.375	1125	2088	0	0	31	0	0	0	0	46	0	0	0	0
3156	Breast Cancer - Genetics	http://www.cancerindex.org/geneweb/X0401.htm	3	4	2	7	2	8	8	6	1	0	4.25	0	0	0	0	106	0	0	0	0	106	0	0	0	0
3157	Breast Cancer UK - Home	http://www.breastcanceruk.org.uk	4	2	4	10	5	8	7	7	2	3	5.75	0	0	0	0	16	0	0	0	0	57	0	0	0	0
3158	Breast Cancer	http://www.tjclarkminerals.com/Diseases/d_breast_cancer.htm	N	3	8	7	9	8	10	8	8	6	8	0	0	0	0	89	2	0	0	8	91	2	0	0	8
3159	Breast and Ovarian Cancer Home	http://www.genetichealth.com/Breast_and_Ovarian_Cancer_Home.shtml	5	1	4	8	9	7	8	9	7	8	7.5	0	0	0	0	17	0	0	0	0	171	0	0	3	1
3160	breast cancer news and articles	http://www.naturalnews.com/breast_cancer.html	4	1	2	7	8	7	0	7	2	3	4.5	1031	0	0	4088	59	0	0	0	0	60	0	0	0	0
3161	Ecuador Proudly Claims the Cure. . .	http://breastcancercured.com	1	3	7	10	3	0	1	7	1	0	3.625	0	0	0	0	5	0	0	0	0	5	0	0	0	0
3162	Breast Cancer Guide	http://breastcancerguidance.com	0	1	6	5	7	5	7	7	1	6	5.5	0	0	0	0	11	0	0	0	0	22	0	0	0	0
3163	Breast Cancer: What is Breast Cancer?	http://www.oncolink.upenn.edu/types/article.cfm?c=3&s=5&ss=33&id=923	3	1	9	8	8	7	8	7	8	6	7.625	0	0	0	0	30	0	0	0	3	30	0	0	0	9
3164	CDC - Basic Information about Breast Cancer	http://www.cdc.gov/cancer/breast/basic_info	N	4	8	10	8	6	8	8	8	5	7.625	0	0	0	0	22	0	0	0	7	93	0	1	0	20
3165	Breast Cancer Information | Overview Of Breast Cancer	http://breastcancer-infoguide.com	3	1	8	4	7	3	8	8	8	3	6.125	0	0	0	0	27	0	0	0	2	73	0	0	0	4
3166	Breast Cancer News - insciences	http://insciences.org/articles.php?tag=Breast%20Cancer	6	2	4	5	3	7	6	9	2	3	4.875	0	0	0	0	78	0	0	0	8	78	0	0	0	8
3167	Breast Cancer	http://www.breastdiseases.co.uk/bcancer.htm	1	4	7	7	8	0	5	8	4	7	5.75	0	0	0	0	7	0	0	0	0	7	0	0	0	0
3168	Hardin MD : Breast Cancer	http://www.lib.uiowa.edu/hardin/md/breastcancer.html	5	4	6	7	8	8	5	9	5	1	6.125	1115	0	0	0	31	0	5	0	0	628	2	314	0	55
3169	BreastCancer.Net: The Cancer News You Need To Know	http://www.breastcancer.net	5	2	5	6	9	6	8	6	5	0	5.625	1015	2047	0	4011	9	0	0	0	0	67	0	0	0	1
3170	Breast - Metaplastic Cancer | Cancer.Net	http://www.cancer.net/patient/Cancer+Types/Breast+Cancer+-+Metaplastic	5	4	4	7	4	4	3	5	6	2	4.375	0	0	0	0	9	0	0	0	3	10	0	0	0	3
3171	Breast cancer	http://adam.about.com/encyclopedia/infectiousdiseases/Breast-cancer.htm	3	1	8	6	10	5	7	9	8	8	7.625	0	0	0	0	60	0	0	0	5	94	0	0	0	9
3172	Breast Cancer: Breast Disorders: Merck Manual Home Edition	http://www.merck.com/mmhe/sec22/ch251/ch251f.html	4	3	8	9	10	8	10	9	7	5	8.25	0	2195	0	0	114	0	0	1	23	114	0	0	1	23
3173	Imaginis - What is Breast Cancer?	http://imaginis.com/breasthealth/breast_cancer.asp	4	1	8	7	6	7	10	7	8	4	7.125	1061	2062	0	0	17	2	0	0	2	17	2	0	0	2
3174	Breast cancer research	http://www.cancer.ca/canada-wide/cancer%20research/current%20research/breast%20cancer.aspx	4	4	5	9	5	7	3	9	8	3	6.125	0	0	0	0	42	0	0	0	0	42	0	0	0	0
3175	Breast Cancer Symposium - ASCO	http://www.asco.org/portal/site/ascov2/menuitem.239291fce4ae13cd6251d310ee37a01d/?vgnextoid=ef1a80ade1e50210VgnVCM100000ed730ad1RCRD&vgnextfmt=default	5	4	1	5	2	4	2	4	1	1	2.5	0	0	0	0	5	0	0	0	0	10	0	0	22	8
3176	Greenebaum Cancer Center - Breast Cancer	http://www.umgcc.org/breast_program/breast.htm	4	4	8	7	6	8	6	9	7	5	7	0	0	0	0	15	0	0	0	0	60	1	0	36	2
3177	ABC News OnCall+ Breast Cancer Center Home Page - ABC News	http://abcnews.go.com/Health/OnCallPlus	6	1	8	10	10	10	10	8	3	8	8.375	1077	2031	0	0	38	0	0	0	0	514	0	0	0	5
3178	Breast Cancer Diagnosis, Columbia University Medical Center in New ...	http://www.breastmd.org/diagnosis.html	4	4	7	10	8	7	1	7	3	7	6.25	0	0	0	0	10	0	0	0	2	17	0	0	30	2
3179	Breast Cancer Statistics - Breast Cancer Information - Breast Cancer ...	http://www.networkofstrength.org/information/bcnews/stats.php	4	2	8	8	5	3	0	8	3	4	4.875	0	0	0	0	33	0	0	0	4	249	0	0	0	44
3180	Breast Cancer Story	http://www.breastcancerstory.co.uk	1	1	2	8	6	8	2	7	1	6	5	0	0	0	0	18	0	0	0	0	73	0	0	0	0
3181	Breast cancer - EUphact	http://www.euphix.org/object_class/euph_breast_cancer.html	4	4	6	7	6	2	9	7	2	6	5.625	0	0	0	0	148	0	0	1	2	148	0	0	1	2
3182	Search Results: Self.com	http://www.self.com/about/breast-cancer	N	3	4	7	5	7	0	8	1	1	4.125	0	0	0	0	35	0	0	0	0	35	0	0	0	0
3183	Breast Cancer	http://www.abortionbreastcancer.com/brochures/Breast_Cancer_Risk.pdf	3	2	4	3	5	8	0	8	2	2	4	0	0	0	0	0	0	0	0	0	0	0	0	0	0
3184	Google Health - Breast cancer	https://health.google.com/health/ref/Breast+cancer	V	1	9	10	10	9	10	10	9	8	9.375	0	0	0	0	72	0	0	0	3	70	0	0	0	3
3185	Breast Cancer Home Page	http://breast-cancer.emedtv.com	4	1	7	9	4	5	9	6	8	7	6.875	0	0	0	0	85	0	0	0	3	101	0	0	2	16
3186	Breast Cancer: Introduction	http://www.cancerquest.org/index.cfm?page=1482	4	4	8	8	7	5	9	8	4	5	6.75	0	2050	0	0	18	0	0	0	0	18	0	0	0	0
3187	Breast Cancer Prevention Fund	http://www.breastcancerpreventionfund.org	3	2	7	9	3	4	2	7	7	3	5.25	1160	2121	0	0	12	0	0	0	0	18	0	0	0	0
3188	BREAST CANCER FACTS AND STATISTICS	http://www.wbca.org/upload/Breast-Cancer-Facts.pdf	4	2	5	4	4	6	0	4	3	1	3.375	0	0	0	0	0	0	0	0	0	0	0	0	0	0
3189	Types Of Female Breasts	http://www.breastscancer.net	0	1	5	4	7	8	4	6	0	5	4.875	0	0	0	0	13	0	0	0	0	652	0	0	0	10
3190	Breast Cancer Options - MIDHUDSONOPTIONSPROJEC	http://breastcanceroptions.org	4	2	1	8	1	3	8	7	0	1	3.625	1090	0	0	0	15	0	0	0	0	27	0	0	0	0
3191	Breast cancer awareness – a doctor’s perspective	http://www.womentowomen.com/breasthealth/breastcancerawareness.aspx	N	3	2	8	7	8	6	7	6	6	6.25	0	0	0	0	33	0	0	0	1	51	0	0	1	2
3192	MilkSucks.com: Got Breast Cancer?	http://www.milksucks.com/breast.asp	3	1	6	6	7	4	1	8	2	3	4.625	0	0	0	0	19	0	0	0	0	75	0	4	3	2
3193	Breast cancer	http://www.cancer.org.au/aboutcancer/cancertypes/breastcancer.htm	5	4	8	9	2	5	5	9	8	2	6	0	0	0	0	7	0	0	0	0	7	0	0	0	0
3194	Breast Cancer	http://www.lcmhs.org/cancer/breast.html	N	2	7	7	8	7	4	7	8	3	6.375	0	2197	0	0	11	0	0	0	3	11	0	0	0	3
3195	Quick Reference: Breast Cancer	http://www.texasoncology.com/quick-reference/breast.aspx	2	4	7	5	8	6	8	8	5	4	6.375	0	0	0	0	21	0	0	0	12	115	0	0	0	14
3196	Breast Cancer Resources | cancerlearning.com	http://www.cancerlearning.com/index.cfm/fuseaction/curricula_type.showBreast/id/16/curricula_type_id/1	4	3	1	8	1	6	0	0	1	0	2.125	0	0	0	0	52	0	0	0	0	102	0	15	0	1
3197	Breast Cancer Treatment Information -- Siteman Cancer Center St. Louis ...	http://www.siteman.wustl.edu/internal.aspx?id=647	5	4	6	7	7	4	5	9	5	8	6.375	0	0	0	0	17	0	0	4	0	29	0	0	4	0
3198	InteliHealth:	http://www.intelihealth.com/IH/ihtIH/WSIHW000/8293/8293.html	4	3	6	9	5	5	7	7	5	4	6	0	0	0	0	11	0	0	0	0	11	0	0	0	0
3199	Breast Cancer : Vanderbilt-Ingram Cancer Center, Nashville, TN	http://www.vicc.org/cancers/disease.php?id=7	3	4	6	8	8	5	2	8	2	1	5	0	0	0	0	0	0	0	0	0	0	0	0	0	0
3200	Breast Cancer	http://breastcanceranalysis.com	0	1	6	4	6	4	9	3	9	3	5.5	0	0	0	0	28	2	0	0	1	28	2	0	0	1
4001	Breast Cancer	http://healthline.com	6	3	0	6	2	3	8	8	1	1	3.625	0	0	0	0	2	0	0	0	0	7	0	0	0	0
4002	Breast cancer - Information from NIH	http://www.nlm.nih.gov/medlineplus/ency/article/000913.htm#Definition	5	4	10	8	5	3	8	5	7	6	6.5	1012	2012	3031	0	59	0	0	0	5	181	0	11	0	18
4003	MedlinePlus: Breast Cancer	http://www.nlm.nih.gov/medlineplus/breastcancer.html	7	4	10	8	5	3	8	5	7	6	6.5	1011	2012	3013	0	101	0	11	0	9	3012	1	231	116	176
4004	BreastCancer.org - Breast Cancer Treatment Information and Pictures	http://www.breastcancer.org	7	2	10	7	8	8	10	9	4	6	7.75	1001	2004	3001	0	16	0	0	0	0	752	0	0	0	34
4005	Breast cancer - Wikipedia, the free encyclopedia	http://en.wikipedia.org/wiki/Breast_cancer	6	1	10	10	10	10	10	10	10	9	9.875	1013	2023	3002	4017	179	0	10	0	30	3353	2	117	21	524
4006	Susan G. Komen for the Cure	http://www.komen.org	7	2	10	9	10	8	10	7	10	6	8.75	1003	2010	3008	4018/4093	0	0	0	0	0	0	0	0	0	0
4007	Breast Cancer Home Page - National Cancer Institute	http://www.cancer.gov/cancertopics/types/breast	8	4	10	9	10	9	8	8	10	6	8.75	1004	2009	3003	0	32	0	0	0	0	257	0	0	0	17
4008	National Breast Cancer Foundation? Official Site - Information,	http://www.nationalbreastcancer.org	6	2	10	7	5	6	0	9	7	0	5.5	1014	2019	3019	0	23	0	0	0	0	82	0	0	0	3
4009	Breast Cancer Symptoms, Facts, Causes, Treatments, Stages, Diagnosis	http://www.medicinenet.com/breast_cancer/article.htm	5	1	10	10	10	9	9	8	9	8	9.125	1008	2026	3004	0	62	0	0	0	0	462	2	0	10	6
4010	Click to Give @ The Breast Cancer Site	http://www.thebreastcancersite.com	7	3	3	4	1	1	0	3	0	0	1.5	1006	2006	3024	4026	16	0	0	0	0	139	0	0	0	2
4011	BreastCancer.Net: The Cancer News You Need To Know	http://www.breastcancer.net	5	2	5	6	9	6	8	6	5	0	5.625	1015	2047	3169	0	9	0	0	0	0	67	0	0	0	1
4012	Breast Cancer	http://kidshealth.org/kid/grownup/conditions/breast_cancer.htm...	N	2	6	8	4	3	6	6	9	2	5.5	1027	2030	0	0	0	0	0	0	0	0	0	0	0	0
4013	The American Cancer Society is dedicated to eliminating cancer as a major	http://www.cancer.org	8	4	3	9	2	6	5	6	3	2	4.5	0	0	3005	0	2	0	0	0	0	4	0	0	3	0
4014	Breast cancer	http://www.netdoctor.co.uk/diseases/facts/breastcancer.htm	3	1	5	8	9	6	7	7	7	7	7	1057	0	0	0	99	0	0	4	7	358	0	0	4	7
4015	Breast Cancer Awareness and Support - Breast Cancer Network of	http://www.y-me.org	6	2	2	7	5	6	0	8	1	0	3.625	0	0	0	0	11	0	0	0	0	164	0	0	0	0
4016	Breast Cancer Care - Support and information for anyone affected by	http://www.breastcancercare.org.uk	6	3	2	5	4	4	8	4	4	3	4.25	0	0	3125	0	10	0	0	0	0	562	0	0	0	0
4017	Breast cancer - Wikipedia, the free encyclopedia	http://en.wikipedia.org/wiki/Breast_cancer	6	1	10	10	10	10	10	10	10	9	9.875	1013	2023	3002	4005	179	0	10	0	30	2921	1	86	18	426
4018	Susan G. Komen for the Cure	http://www.komen.org	7	2	10	9	10	8	10	7	10	6	8.75	1003	0	0	4006/4093	0	0	0	0	0	0	0	0	0	0
4019	Breast Cancer Prevention - The Breast Cancer Fund	http://www.breastcancerfund.org	6	4	3	9	2	4	5	6	1	2	4	1056	0	0	0	22	0	0	0	0	642	0	0	0	0
4020	CDC - Symptoms of Breast Cancer	http://www.cdc.gov/cancer/breast/basic_info/symptoms.htm	6	4	8	9	2	4	8	8	7	3	6.125	0	0	0	0	6	0	0	0	0	9	0	0	0	0
4021	Slide show: Stages of breast cancer - MayoClinic.com	http://www.mayoclinic.com/health/stage-of-breast-cancer/BR00011	5	1	10	8	10	6	6	9	8	3	7.5	0	0	0	0	23	0	0	0	5	26	0	0	0	5
4022	Breast cancer - MayoClinic.com	http://www.mayoclinic.com/health/breast-cancer/DS00328	5	1	10	8	10	9	9	9	10	5	8.75	1009	2017	3033	0	23	0	0	0	5	77	0	0	0	5
4023	Breast Cancer Home Page - National Cancer Institute	http://www.cancer.gov/cancertopics/types/breast	8	4	10	9	10	9	8	8	10	6	8.75	1004	2009	3003	0	32	0	0	0	0	257	0	0	0	17
4024	Breast Cancer Action - Home	http://www.bcaction.org	6	4	3	6	3	2	1	3	0	1	2.375	1040	2040	0	0	23	0	0	0	0	39	0	0	0	0
4025	Inflammatory breast cancer warning signs, symptoms and treatment	http://www.medicinenet.com/inflammatory_breast_cancer/article.htm	5	1	10	10	8	7	9	8	9	5	8.25	0	0	0	0	39	0	0	0	0	285	2	0	0	0
4026	Click to Give @ The Breast Cancer Site	http://www.thebreastcancersite.com/clickToGive/home.faces?siteId=2&ThirdPartyClicks=BCS_linktous_120_01	7	3	3	4	1	1	0	3	0	0	1.5	1006	2006	3024	4010	16	0	0	0	0	141	0	0	0	2
4027	NBOCC	http://www.nbcc.org.au	6	4	3	7	5	6	0	7	4	4	4.5	0	0	0	0	23	0	0	0	2	179	0	0	0	13
4028	National Breast Cancer Coalition	http://www.stopbreastcancer.org	6	2	4	7	5	4	0	6	1	0	3.375	1044	2052	0	0	8	0	0	0	0	381	0	0	0	0
4029	Breast Cancer Research	http://breast-cancer-research.com	6	4	4	8	6	8	8	9	8	5	7	1047	2122	3064	4069	29	0	0	0	1	631	0	11	0	39
4030	Breast Cancer Symptoms and Diagnosis	http://www.breastcancer.org/symptoms/index.jsp	5	2	10	7	8	8	10	9	4	6	7.75	1002	2005	3014	0	15	0	0	0	3	397	0	0	0	34
4031	Breast Cancer News from Medical News Today	http://www.medicalnewstoday.com/sections/breast_cancer/	6	1	2	9	6	6	6	7	5	2	5.375	1048	2115	3056	4078	56	0	0	0	0	128	0	0	0	4
4032	ACS :: What Causes Breast Cancer?	http://www.cancer.org/docroot/CRI/content/CRI_2_2_2X_What_causes_breast_cancer_5.asp?sitearea=	5	4	8	7	6	8	5	8	7	5	6.75	0	0	0	0	57	0	0	0	2	57	0	0	0	2
4033	Breast Cancer Prevention	http://www.breastcancerprevention.org	5	2	7	7	5	5	10	6	1	5	5.75	1083	2172	0	0	12	0	0	0	0	50	0	0	0	0
4034	Breast Cancer Information from Drugs.com	http://www.drugs.com/cancer-breast.html	4	1	7	8	10	7	7	8	8	7	7.75	0	2123	0	0	47	2	0	0	3	47	2	0	0	3
4035	Breast Cancer | Breast Cancer Resource Center | Medscape	http://www.medscape.com/resource/breastcancer	6	4	0	4	0	1	0	0	0	0	0.625	1104	0	3109	0	0	0	0	0	0	0	0	0	0	0
4036	rethink breast cancer |	http://www.rethinkbreastcancer.com	5	2	6	8	4	1	0	7	0	3	3.625	0	0	0	0	9	0	0	0	0	10	0	0	0	0
4037	The Coalition on Abortion / Breast Cancer	http://www.abortionbreastcancer.com	5	2	4	4	3	5	0	4	1	3	3	1043	0	0	0	4	0	0	0	0	21	0	0	0	0
4038	Breast Cancer Campaign - A charity funding innovative breast cancer	http://www.breastcancercampaign.org	6	2	2	6	3	6	9	7	2	0	4.375	0	0	0	0	6	0	0	0	0	37	0	0	0	0
4039	Breast Cancer Prevention - The Breast Cancer Fund	http://www.breastcancerfund.org/site/pp.asp?c=kwKXLdPaE&b=43969	6	2	4	9	2	6	5	6	1	3	4.5	0	0	3078	0	22	0	0	0	0	642	0	0	0	0
4040	Breast Cancer Diagnosis, Treatment and Prevention - iVillage Your	http://yourtotalhealth.ivillage.com/breast-cancer	0	3	7	8	8	8	8	8	9	7	7.875	0	2175	3052(3088)	0	24	0	0	0	2	39	0	0	0	2
4041	Breast Cancer Haven	http://www.breastcancerhaven.org.uk	5	2	3	7	2	3	2	3	1	1	2.75	0	0	0	0	10	0	0	0	0	83	0	0	0	0
4042	Breast Cancer Risk Assessment Tool	http://www.cancer.gov/bcrisktool	N	4	5	7	3	6	3	4	2	3	4.125	0	0	0	0	18	0	0	0	4	229	0	0	0	22
4043	Breast Cancer Causes, Symptoms, and Treatment on eMedicineHealth.com	http://www.emedicinehealth.com/breast_cancer/article_em.htm	4	1	7	10	9	9	8	7	8	7	8.125	1026	2018	3055	0	51	0	0	1	6	862	0	0	7	50
4044	Breast Cancer - Basics, Prevention, Risk Reduction, Treatment,	http://breastcancer.about.com/	6	1	7	8	7	10	7	8	8	4	7.375	1023	2049	3080	0	67	0	0	0	0	2274	0	0	0	9
4045	Breast Cancer Petition | myLifetime.com	http://www.mylifetime.com/my-lifetime-commitment/breast-cancer/petition/breast-cancer-petition	5	1	1	7	3	5	0	8	1	0	3.125	1147	0	0	4057	9	0	0	0	0	0	0	0	0	0
4046	Breast Cancer Facts & Information	http://www.internetbasedmoms.com/breast-cancer-awareness/breast-cancer-facts.html	2	1	6	6	3	6	5	5	3	5	4.875	0	0	0	0	27	0	0	0	0	349	0	0	0	0
4047	Breast Cancer Answers Project	http://www.canceranswers.org	5	2	4	6	7	6	4	5	2	1	4.375	1087	0	0	0	10	0	0	0	0	10	0	0	0	0
4048	BC Cancer Agency	http://www.bccancer.bc.ca	7	4	0	6	5	2	1	4	1	1	2.5	0	0	0	0	0	0	0	0	0	0	0	0	0	0
4049	Breast cancer research | Join the fight for women's survival | Home	http://www.cancerresearchuk.org/breastcancer	6	4	1	5	2	4	3	6	3	0	3	0	0	0	0	7	0	0	0	0	9	0	0	0	0
4050	Breast Cancer Prognosis	http://www.healthcentral.com/breast-cancer/chemo-000006_6-145.html	5	1	5	7	5	4	4	8	7	4	5.5	0	0	0	0	28	0	0	0	2	956	0	2	1	34
4051	LBBC - Living Beyond Breast Cancer	http://www.lbbc.org	6	4	3	7	5	5	0	7	0	1	3.5	1064	2098	0	0	8	0	0	0	0	30	0	0	0	0
4052	Inflammatory breast cancer	http://www.cancerbackup.org.uk/Cancertype/Breast/Typesofbreastcancer/Inflammatorybreastcancer	2	2	8	10	5	8	3	8	7	5	6.75	0	0	0	0	34	0	0	0	0	40	0	0	32	0
4053	Breast cancer in men	http://www.cancerbackup.org.uk/Cancertype/Breast/General/Breastcancerinmen	3	2	8	10	7	8	3	7	7	4	6.75	0	0	0	0	48	0	0	0	2	54	0	0	32	2
4054	What Causes Breast Cancer?	http://chetday.com/whatcausesbreastcancer.htm	N	1	6	4	5	2	6	10	5	3	5.125	0	0	0	0	18	0	0	0	0	18	0	0	0	0
4055	Canadian Cancer Society - Société canadienne du cancer	http://www.cancer.ca	7	4	1	8	1	6	3	8	1	0	3.5	0	0	0	0	0	0	0	0	0	0	0	0	0	0
4056	Imaginis - Breast Cancer: Statistics on Incidence, Survival, and	http://www.imaginis.com/breasthealth/statistics.asp	5	1	8	8	7	7	4	7	2	3	5.75	0	0	0	0	27	0	0	0	0	31	0	0	0	0
4057	Breast Cancer Petition | myLifetime.com	http://www.mylifetime.com/community/my-lifetime-commitment/breast-cancer/petition/breast-cancer-petition	4	1	1	7	3	5	0	8	1	0	3.125	1147	0	0	4045	0	0	0	0	0	129	0	0	0	0
4058	Brides Against Breast Cancer	http://bridesagainstbreastcancer.org	4	3	1	4	0	1	5	3	8	5	3.375	1078	0	0	0	18	0	0	0	0	224	0	0	0	0
4059	CDC - Breast Cancer Home Page	http://www.cdc.gov/cancer/breast	7	4	2	10	5	5	8	8	8	4	6.25	1028	2042	3117	0	15	0	0	0	0	76	0	9	0	0
4060	Click to Cure Breast Cancer	http://breastcancer.care2.com	6	2	4	5	3	2	6	5	0	3	3.5	0	0	0	0	2	0	0	0	0	45	0	0	0	0
4061	Breast Cancer	http://www.radiologyinfo.org/en/info.cfm?pg=breastcancer	5	4	5	7	10	8	9	9	8	5	7.625	1063	2067	3061	0	12	0	0	0	3	59	0	0	0	3
4062	Breast Cancer Treatment	http://www.healthcentral.com/breast-cancer/treatment-overview....	N	1	1	7	0	3	4	6	7	0	3.5	0	0	0	0	0	0	0	0	0	0	0	0	0	0
4063	National Breast Cancer Foundation	http://www.nbcf.org.au	7	2	2	8	5	4	0	7	3	0	3.625	0	2160	0	0	15	0	0	0	0	115	0	0	0	0
4064	Canadian Breast Cancer Research Alliance	http://www.breast.cancer.ca	6	4	2	6	2	4	4	5	1	4	3.5	0	0	0	0	0	0	0	0	0	0	0	0	0	0
4065	Breast Cancer | Cancer.Net	http://www.cancer.net/patient/Cancer+Types/Breast+Cancer	5	4	4	7	6	8	3	8	6	2	5.5	1079	2166	0	0	26	0	0	0	6	27	0	0	0	6
4066	Breast Cancer	http://www.fhcrc.org/research/diseases/breast_cancer	4	4	6	7	8	7	8	7	3	3	6.125	0	0	3110	0	26	0	0	0	2	769	0	3	3	106
4067	Breast Cancer: Symptoms & Types	http://www.webmd.com/breast-cancer/guide/consumer_guide_chapter_outline	5	1	7	8	6	6	7	8	5	5	6.5	0	0	0	0	63	0	0	0	2	3289	1	0	0	154
4068	Breast Cancer News - Topix	http://www.topix.com/health/breast-cancer	4	1	3	4	3	4	0	5	2	0	2.625	1033	0	3068	0	35	0	0	0	0	311	0	0	5	0
4069	Breast Cancer Research	http://breast-cancer-research.com/home	6	4	4	8	6	8	8	9	8	5	7	1047	2122	3064	4029	29	0	0	0	1	631	0	11	0	39
4070	The Coalition on Abortion Breast Cancer	http://www.abortionbreastcancer.com/abc.html	5	2	2	5	5	8	0	8	2	3	4.125	0	0	0	0	0	0	0	0	0	0	0	0	0	0
4071	CTCA Cancer Treatment Hospitals: Centers Offering Innovative Care	http://www.cancercenter.com	6	3	2	9	3	6	1	5	3	0	3.625	0	0	0	0	0	0	0	0	0	41	2	4	88	22
4072	Abortion-breast cancer hypothesis - Wikipedia, the free encyclopedia	http://en.wikipedia.org/wiki/Abortion-breast_cancer_hypothesis	0	1	8	8	9	10	1	10	9	3	7.25	0	0	0	0	140	0	0	0	4	3677	0	223	2	51
4073	Strawberry Tea : Breast Cancer Care - Support and information for	http://www.breastcancercare.org.uk/strawberry	2	3	2	5	2	6	8	6	4	0	4.125	0	0	0	0	9	0	0	0	0	330	0	0	0	0
4074	Cosmetics, Parabens, and Breast Cancer	http://www.organicconsumers.org/bodycare/breastcancer090604.cfm	4	2	5	5	7	5	0	6	1	4	4.125	0	0	0	0	25	0	0	0	0	29	0	0	0	0
4075	Migraines May Cut Breast Cancer Risk	http://www.webmd.com/migraines-headaches/news/20081105/migraines-may-cut-breast-cancer-risk	4	1	7	8	5	3	7	8	5	1	5.5	0	0	0	0	15	0	0	0	4	672	0	0	0	59
4076	Breast cancer research and educational videos with information on breast	http://www.sciencedaily.com/news/health_medicine/breast_cancer...	N	1	2	8	5	5	5	7	1	1	4.25	1034	0	0	0	33	0	0	0	0	4515	6	0	1	39
4077	Screening for Breast Cancer: Recommendations and Rationale	http://www.ahrq.gov/clinic/3rduspstf/breastcancer/brcanrr.htm	N	4	5	4	6	7	8	8	2	5	5.625	0	0	0	0	52	0	0	0	2	157	0	0	0	4
4078	Breast Cancer News from Medical News Today	http://www.medicalnewstoday.com/sections/breast_cancer	6	1	2	9	6	6	6	7	5	2	5.375	1048	2115	3056	4031	56	0	0	0	0	128	0	0	0	4
4079	Breast Cancer << Frequently Asked Questions << womenshealth.gov	http://www.womenshealth.gov/faq/breast-cancer.cfm	5	4	6	7	6	6	10	8	5	5	6.625	1041	0	0	0	16	0	0	0	0	80	0	0	0	0
4080	Many women are fearful of breast cancer. One reason is that breast cancer	http://www.womenshealth.gov/breastcancer/	6	4	6	7	7	4	10	8	5	5	6.5	1042	0	3104	0	19	0	0	0	0	71	0	0	0	0
4081	WHO | Screening for Breast Cancer	http://www.who.int/cancer/detection/breastcancer/en	N	4	7	10	8	6	8	7	3	3	6.5	0	0	0	0	17	0	0	0	0	17	0	0	0	0
4082	Breast Cancer News - ABC News	http://abcnews.go.com/Health/OnCallPlusBreastCancerNews/	5	1	2	7	4	6	10	8	3	6	5.75	0	0	0	0	32	0	0	0	0	285	0	0	0	42
4083	Breast cancer regression	http://www.nhs.uk/news/2008/11November/Pages/Breastcancerregre	N	1	0	0	0	0	0	0	0	0	0	0	0	0	0	0	0	0	0	0	0	0	0	0	0
4084	Action Breast Cancer	http://www.cancer.ie/action	5	2	8	8	3	6	8	8	2	5	6	0	0	0	0	32	0	0	0	1	72	0	0	0	2
4085	Brides Against Breast Cancer	http://www.makingmemories.org/brides_against_breast_cancer.html	4	2	0	7	2	2	0	6	0	0	2.125	0	0	0	0	2	0	0	0	0	86	0	0	0	0
4086	Breast cancer stats	http://www.cancer.ca/ccs/internet/standard/0,3182,3172_14435__langId-en,00.html	4	4	5	9	5	7	3	6	7	3	5.625	0	0	0	0	15	0	0	0	0	619	0	0	0	7
4087	Breast Cancer: Screening	http://www.ahrq.gov/clinic/uspstf/uspsbrca.htm	7	4	4	4	6	4	8	6	1	3	4.5	1095	0	0	0	5	0	0	0	0	5	0	0	0	0
4088	breast cancer news and articles	http://www.naturalnews.com/breast_cancer.html	4	1	2	7	8	7	0	7	2	3	4.5	1031	0	3160	0	59	0	0	0	0	60	0	0	0	0
4089	Genentech: Medicines: Breast Cancer	http://http://www.gene.com/gene/products/education/oncology/breastcancerfact.html	4	4	0	0	0	0	0	0	0	0	0	0	0	0	0	40	0	0	0	1	99	2	0	0	6
4090	NIHSeniorHealth: Breast Cancer - Table of contents	http://nihseniorhealth.gov/breastcancer/toc.html	6	4	7	6	7	6	10	8	8	3	6.875	1051	0	0	0	3	0	0	0	0	5	0	0	0	0
4091	Breast Cancer | CancerConsultants	http://patient.cancerconsultants.com/CancerCenter_Breast_Cancer.aspx	4	1	7	6	6	8	8	8	7	1	6.375	0	0	0	0	52	0	0	4	3	1412	0	0	214	32
4092	Breast Cancer Awareness	http://www.breastcancerawareness.com	5	2	1	6	1	8	3	7	1	5	4	1094	0	0	0	8	0	0	0	0	16	0	0	0	0
4093	Susan G. Komen for the Cure	http://ww5.komen.org	7	2	10	9	10	8	10	7	10	6	8.75	1003	2010	3008	4006/4018	4	0	0	0	0	80	0	0	0	0
4094	The American Cancer Society: Breast Cancer Advocacy	http://makingstrides.acsevents.org/site/PageServer?pagename=MSABC_FY09_advocacy	3	4	2	7	1	3	7	4	1	1	3.25	0	0	0	0	5	0	0	0	0	65	0	0	0	2
4095	Cancer care and support charity - Macmillan Cancer Support	http://www.cancerbacup.org.uk	6	2	1	10	3	7	3	7	7	5	5.375	0	0	0	0	0	0	0	0	0	6	0	0	32	0
4096	BCRF :: providing critical funding for innovative clinical and	http://www.bcrfcure.org/	6	4	3	6	3	8	2	5	1	2	3.75	1066	2035	0	0	4	0	0	0	0	19	0	0	0	0
4097	Welcome to Breakthrough Breast Cancer - Breakthrough Breast Cancer	http://www.breakthrough.org.uk	6	2	2	6	2	2	6	6	1	4	3.625	0	0	0	0	23	0	0	0	0	200	0	0	0	0
4098	GoErie.com	http://www.goerie.com	6	3	0	7	0	0	7	7	1	0	2.75	0	0	0	0	0	0	0	0	0	0	0	0	0	0
4099	Young Survival Coalition	http://www.youngsurvival.org	6	2	4	8	6	2	0	7	3	0	3.75	0	0	0	0	4	0	0	0	0	113	0	0	0	0
4100	Welcome to the Breast Cancer 3-Day: Home	http://www.the3day.org	6	2	2	7	4	2	0	6	0	0	2.625	1018	2044	0	0	0	0	0	0	0	26	0	0	0	0
4101	Canadian Breast Cancer Foundation: Breast Cancer Awareness, Support	http://www.cbcf.org	6	2	1	6	2	4	0	3	0	0	2	0	0	0	0	3	0	0	0	0	3	0	0	0	0
4102	NetWellness Homepage	http://www.netwellness.org	6	2	1	7	3	5	0	7	2	0	3.125	0	0	0	0	0	0	0	0	0	3	0	0	0	0
4103	National Breast Cancer Awareness Month: Celebrating 25 Years of	http://www.nbcam.org	6	4	10	8	5	6	7	6	7	7	7	1036	0	3124	0	20	0	0	0	0	110	0	0	0	0
4104	cancernews.com	http://www.cancernews.com	6	3	0	7	1	5	1	2	1	2	2.375	0	0	0	0	0	0	0	0	0	2	0	0	0	0
4105	Home - Ecco	http://www.ecco-org.eu	6	2	0	6	0	7	0	1	1	0	1.875	0	0	0	0	0	0	0	0	0	0	0	0	0	0
4106	FORCE: Facing Our Risk of Cancer Empowered -- Hereditary, Genetic	http://www.facingourrisk.org	6	2	0	7	1	2	0	0	1	0	1.375	0	0	0	0	6	0	0	0	0	16	0	0	0	0
4107	Over 125 years of performance technology in baseball bats, fastpitch	http://www.slugger.com	6	3	0	7	0	0	0	0	0	0	0.875	0	0	0	0	0	0	0	0	0	0	0	0	0	0
4108	Avon Walk for Breast Cancer:	http://walk.avonfoundation.org	6	2	1	6	6	1	1	2	1	1	2.375	0	2084	0	0	3	0	0	0	0	262	0	0	0	0
4109	Avon Walk for Breast Cancer:	http://www.avonwalk.org	6	2	1	4	1	5	1	2	0	0	1.75	1081	0	0	0	3	0	0	0	0	262	0	0	0	0
4110	CBCN/RCCS Breast Cancer Information Resources and Support for	http://www.networkofstrength.org	6	2	3	8	5	2	0	8	2	1	3.625	1039	2022	0	0	11	0	0	0	0	164	0	0	0	0
4111	National Surgical Adjuvant Breast and Bowel Project (NSABP)	http://www.nsabp.pitt.edu	6	4	1	7	1	8	0	4	1	1	2.875	0	0	0	0	9	0	0	0	0	29	0	0	22	8
4112	Welcome to Making Memories	http://www.makingmemories.org	5	3	4	7	5	5	0	6	1	3	3.875	1161	0	0	0	15	0	0	0	0	139	0	0	0	0
4113	Prostate Cancer Support Groups, Prostate Cancer Treatment, Prostate	http://www.malecare.com	6	2	0	8	5	6	4	7	1	0	3.875	0	0	0	0	2	0	0	0	1	22	0	0	0	1
4114	2009 Boobie-Thon - Bare All for Breast Cancer Research. October 1st -	http://www.boobiethon.com	5	2	1	8	0	1	1	6	1	0	2.25	0	0	0	0	6	0	0	0	0	275	0	0	0	0
4115	Dr. Susan Love Research Foundation	http://www.susanlovemd.com	6	4	3	5	5	4	0	4	1	1	2.875	0	0	0	0	6	0	0	0	0	99	0	0	0	1
4116	Sister Study: Home Page	http://www.sisterstudy.org	5	2	5	8	3	5	0	8	0	1	3.75	0	0	0	0	11	0	0	0	0	194	0	11	3	12
4117	The IBC Research Foundation	http://www.ibcresearch.org	2	2	8	8	5	5	1	9	7	2	5.625	1109	2139	0	0	16	0	0	0	0	367	0	0	0	6
4118	San Antonio Breast Cancer Symposium	http://www.sabcs.org	6	4	1	6	2	4	0	2	1	0	2	1101	0	0	0	7	0	0	0	0	19	0	0	0	0
4119	Home - Army of Women	http://www.armyofwomen.org	6	4	1	5	0	4	1	6	2	0	2.375	0	0	0	0	40	0	0	0	0	228	0	1	0	0
4120	Keep-A-Breast	http://www.keep-a-breast.org	5	2	2	5	0	1	0	6	2	1	2.125	0	0	0	0	34	0	0	0	0	908	0	0	0	3
4121	Congressionally Directed Medical Research Programs	http://cdmrp.army.mil	7	4	1	7	4	0	4	3	1	2	2.75	0	0	0	0	4	0	0	0	0	28	0	0	0	0
4122	The Weekend to End Breast Cancer	http://www.endcancer.ca	5	2	1	8	0	5	0	8	3	0	3.125	0	0	0	0	0	0	0	0	0	31	0	0	0	0
4123	Sisters Network Inc. - A National African-American Breast Cancer	http://www.sistersnetworkinc.org	6	2	6	8	5	3	0	8	1	0	3.875	0	0	0	0	11	0	0	0	0	65	0	0	0	0
4124	Welcome to the McGrath Foundation	http://www.mcgrathfoundation.com.au	6	2	2	8	5	2	0	7	1	0	3.125	0	0	0	0	1	0	0	0	0	4	0	0	0	0
4125	Think Before You Pink ?	http://www.thinkbeforeyoupink.org	5	2	2	4	2	1	0	2	0	4	1.875	0	0	0	0	5	0	0	0	0	5	0	0	0	0
4126	Walk the Walk - charity raising money and awareness for breast	http://www.walkthewalk.org	5	2	1	6	2	4	0	0	1	0	1.75	0	0	0	0	0	0	0	0	0	5	0	0	0	0
4127	Foundation Cleans Houses Women With Cancer-Undergoing Cancer	http://www.cleaningforareason.org	5	2	1	7	3	5	1	6	1	0	3	0	0	0	0	0	0	0	0	0	0	0	0	0	0
4128	Women's Car Insurance - Cheap UK Motor Insurance | Insurepink	http://www.insurepink.co.uk	3	3	1	5	0	6	6	2	1	0	2.625	0	0	0	0	1	0	0	0	0	1	0	0	0	0
4129	American Breast Cancer Foundation	http://www.abcf.org	6	4	6	5	3	5	7	4	2	1	4.125	1060	2054	0	0	10	0	0	0	0	20	0	0	0	0
4130	Home - CancerConsultants.com	http://www.cancerconsultants.com	5	1	1	9	2	9	1	7	3	2	4.25	0	0	0	0	7	0	0	8	0	552	0	0	337	17
4131	CBCN/RCCS Breast Cancer Information Resources and Support for	http://www.cbcn.ca	6	2	4	8	1	4	1	4	0	3	3.125	0	0	0	0	0	0	0	0	0	0	0	0	0	0
4132	Breast Cancer Network Australia	http://www.bcna.org.au	6	4	6	10	4	8	1	9	1	6	5.625	0	0	0	0	0	0	0	0	0	0	0	0	0	0
4133	Boarding For Breast Cancer || b4bc.org - Early Detection + Active	http://www.b4bc.org	5	2	1	7	2	3	7	3	0	1	3	1093	0	0	0	3	0	0	0	0	42	0	0	0	0
4134	Breast Cancer Society of Canada	http://www.bcsc.ca	6	2	1	5	1	6	2	3	2	0	2.5	0	0	0	0	2	0	0	0	0	3	0	0	0	0
4135	Click to Give @ The Hunger Site	http://www.thehungersite.org	7	3	0	4	0	3	0	0	3	0	1.25	0	0	0	0	1	0	0	0	0	49	0	0	0	0
4136	Breast Cancer Online	http://www.bco.org	N	2	2	4	2	4	2	4	1	6	3.125	1127	0	0	0	31	0	0	0	3	31	0	0	0	3
4137	SHARE	http://www.sharecancersupport.org	6	2	4	7	5	5	4	8	1	1	4.375	0	0	0	0	17	0	0	0	0	672	2	0	0	1
4138	Cancer Research UK : News & Resources	http://info.cancerresearchuk.org	6	4	0	7	2	9	4	6	3	4	4.375	0	0	0	0	0	0	0	0	0	15	0	0	0	0
4139	Boobs On Ice?	http://susanreynolds.blogs.com/boobsonice	4	1	3	4	8	2	10	8	2	2	4.875	0	0	0	0	0	0	0	0	0	0	0	0	0	0
4140	Avon Breast Cancer Crusade - Homepage	http://www.avoncompany.com/women/avoncrusade	6	3	4	0	0	0	0	1	3	0	1	0	0	0	0	0	0	0	0	0	40	0	0	0	0
4141	IBC Support: Inflammatory Breast Cancer mailing list	http://www.ibcsupport.org	5	2	1	7	4	7	2	6	0	3	3.75	1128	0	0	0	2	0	0	0	0	30	0	0	0	0
4142	Herbal Medicine Books for Women's Health	http://www.ashtreepublishing.com	4	3	0	7	2	7	0	9	1	0	3.25	0	0	0	0	7	0	0	0	0	76	0	0	0	0
4143	Patient Health International - medical information,health conditions	http://www.patienthealthinternational.com	6	2	1	8	5	1	0	8	0	2	3.125	0	0	0	0	0	0	0	0	0	0	0	0	0	0
4144	Imaginis The Women's Health Resource	http://www.imaginis.com	6	1	7	8	5	6	0	7	1	1	4.375	0	0	0	0	4	0	0	0	0	4	0	0	0	0
4145	Breast Cancer Connections	http://www.bcconnections.org	6	2	1	6	2	6	1	4	1	2	2.875	1114	0	3075	0	5	0	0	0	0	19	0	0	0	0
4146	CANCER A-Z Links	http://www.cancerlinks.org	5	1	1	5	1	5	1	6	2	0	2.625	0	0	0	0	0	0	0	0	0	3	0	3	4	0
4147	World-Class Care: Right Here, Right Now | Cooper University Hospital -	http://www.cooperhealth.org	5	4	0	8	2	1	8	4	0	0	2.875	0	0	0	0	0	0	0	0	0	8	0	0	0	1
4148	Marin Brewing Company- Larkspur California	http://www.marinbrewing.com	5	3	0	7	0	3	0	7	0	0	2.125	0	0	0	0	0	0	0	0	0	0	0	0	0	0
4149	Massachusetts General Hospital: Cancer Center Home Page	http://www.massgeneral.org/cancer	6	4	2	9	5	9	0	8	1	1	4.375	0	0	0	0	1	0	0	3	0	7	0	0	11	1
4150	Trillium Health Centre	http://www.trilliumhealthcentre.org	5	4	2	7	4	3	0	7	1	0	3	0	0	0	0	0	0	0	0	0	0	0	0	0	0
4151	Welcome to Sibley Hospital | A non-profit, full service 328 bed	http://www.sibley.org	5	4	1	9	4	6	0	8	0	0	3.5	0	0	0	0	0	0	0	0	0	4	0	0	0	0
4152	Denim Day: Lee National Denim Day	http://www.denimday.com	5	2	2	6	0	4	0	6	0	0	2.25	0	0	0	0	4	0	0	0	0	4	0	0	0	0
4153	Avon Foundation	http://www.avoncompany.com/women	7	3	1	5	0	0	0	2	2	0	1.25	0	0	0	0	0	0	0	0	0	40	0	0	0	0
4154	EIF REVLON Run/Walk For Women 2009	http://www.revlonrunwalk.com	5	3	1	8	0	4	8	0	0	0	2.625	0	0	0	0	0	0	0	0	0	0	0	0	0	0
4155	Welcome to savethetatas.com - Breast Cancer Products and T-shirts!	http://www.savethetatas.com	5	2	1	3	2	0	0	1	0	0	0.875	1075	0	0	0	0	0	0	0	0	119	0	0	0	0
4156	NSW Breast Cancer Institute - Home	http://www.bci.org.au	6	4	6	7	4	8	1	6	1	0	4.125	0	0	0	0	15	0	0	0	0	49	0	0	0	0
4157	CancerCare Manitoba - Home	http://www.cancercare.mb.ca	5	2	1	8	2	6	2	8	1	0	3.5	0	0	0	0	0	0	0	0	0	0	0	0	0	0
4158	Cancer survivor gifts and inspiration from The Cancer Club. Find	http://www.cancerclub.com	4	2	3	7	0	10	1	8	1	1	3.875	0	0	0	0	1	0	0	0	0	1	0	0	0	0
4159	CanEquity Mortgage Canada - Best Canadian Mortgages, Rates & News	http://www.canequity.com	4	3	0	8	0	8	0	5	1	0	2.75	0	0	0	0	0	0	0	0	0	0	0	0	0	0
4160	Support Breast Cancer Awareness with Reynolds Kitchens Baking	http://www.reynoldspkg.com/reynoldskitchens/en/home.asp	5	3	0	4	0	0	0	0	0	0	0.5	0	0	0	0	0	0	0	0	0	0	0	0	0	0
4161	Designer Handbags, Women's Designer Shoes, Silk Scarves, Peter	http://www.belisi.com	4	3	0	5	0	0	0	7	0	0	1.5	0	0	0	0	1	0	0	0	0	61	0	0	0	0
4162	Detailed Breast Cancer Risk Calculator	http://www.halls.md/breast/risk.htm	6	1	8	6	2	7	2	8	1	3	4.625	1055	0	0	0	7	0	0	0	3	25	0	0	0	7
4163	Men Against Breast Cancer - Caring About the Women We Love	http://www.menagainstbreastcancer.org	6	2	2	5	5	5	0	4	0	1	2.75	1088	0	0	0	3	0	0	0	0	58	0	0	1	0
4164	Denise Interchangeable Knitting Needles - Welcome	http://www.knitdenise.com	4	3	1	6	0	0	0	0	0	0	0.875	0	0	0	0	2	0	0	0	0	7	0	0	0	0
4165	NCCN Clinical Practice Guidelines in Oncology	http://www.nccn.org/professionals/physician_gls/default.asp	6	4	2	7	8	6	2	8	2	1	4.5	0	0	0	0	4	0	6	13	13	9	0	7	14	17
4166	NHS Breast Screening Programme (NHSBSP)	http://www.cancerscreening.nhs.uk/breastscreen/index.html	5	4	5	9	2	5	4	7	3	5	5	0	0	0	0	18	0	0	0	2	23	0	0	0	2
4167	Herceptin? (trastuzumab) HER2+ Breast Cancer Treatment	http://www.herceptin.com	5	3	5	8	3	4	4	8	0	1	4.125	0	2086	0	0	24	0	0	0	0	28	0	0	0	0
4168	The Oregon and SW Washington Affiliate of Susan G. Komen for the	http://www.komenoregon.org	5	2	4	6	4	6	0	7	0	0	3.375	0	0	0	0	4	0	0	0	0	73	0	0	0	0
4169	Breast Cancer and Environmental Risk Factors	http://envirocancer.cornell.edu	6	4	4	7	5	6	10	8	6	0	5.75	1071	0	3111	0	4	0	0	0	0	11	0	0	0	0
4170	Support Breast Cancer Awareness with Reynolds Kitchens Baking	http://www.reynoldskitchens.com	5	3	0	4	0	0	0	0	0	0	0.5	0	0	0	0	0	0	0	0	0	0	0	0	0	0
4171	Dr. Susan Love Research Foundation	http://www.dslrf.org	5	2	1	7	1	8	2	6	2	2	3.625	0	0	0	0	10	0	0	0	0	89	0	0	0	1
4172	TheBreastCareSite.com - Homepage	http://www.thebreastcaresite.com	4	1	4	4	5	2	5	6	2	0	3.5	0	0	0	0	0	0	0	0	0	0	0	0	0	0
4173	Pink Ribbon (Official Website) International Breast Cancer Awareness	http://www.pinkribbon.org	5	2	6	6	5	4	8	8	1	0	4.75	0	2157	0	0	18	0	0	0	0	122	0	0	0	0
4174	Sharsheret - Linking Young Jewish Women in Their Fight Against	http://www.sharsheret.org	6	2	1	8	3	0	0	6	0	0	2.25	0	0	0	0	0	0	0	0	0	0	0	0	0	0
4175	Breast Cancer - Myths - Feminist Majority Foundation	http://www.feminist.org/other/bc/bcmyths.html	N	2	6	7	5	5	5	6	3	4	5.125	0	0	0	0	27	0	0	0	0	29	0	0	0	0
4176	Susan G. Komen for the Cure ? Advocacy Alliance	http://www.komenadvocacy.org	6	2	4	7	3	6	0	7	1	0	3.5	0	0	0	0	3	0	0	0	0	12	0	0	0	0
4177	wear it pink 2009 | funding world class research to cure breast	http://www.wearitpink.co.uk	4	2	2	4	0	0	0	2	1	0	1.125	0	0	0	0	3	0	0	0	0	12	0	0	0	0
4178	Home Page - National Screening Unit	http://www.nsu.govt.nz	6	4	3	8	3	7	0	5	1	1	3.5	0	0	0	0	3	0	0	0	0	3	0	0	0	0
4179	Breast Cancer Prevention Institute Entry Page	http://www.bcpinstitute.org	4	2	2	4	2	5	0	4	1	2	2.5	1099	0	0	0	2	0	0	0	0	2	0	0	0	0
4180	Willow: home	http://www.willow.org	6	2	5	6	6	1	0	4	0	0	2.75	0	0	0	0	1	0	0	0	0	5	0	0	0	0
4181	Cancer - National Breast and Cervical Cancer Early Detection - Find	http://apps.nccd.cdc.gov/cancercontacts/nbccedp/contacts.asp	7	4	3	8	3	9	10	8	0	4	5.625	0	0	0	0	0	0	0	0	0	9	0	0	0	0
4182	Avon cosmetics, beauty, make-up, skincare, fragrance, jobs, work	http://www.avon.uk.com	5	3	0	5	0	0	0	1	0	0	0.75	0	0	0	0	0	0	0	0	0	0	0	0	0	0
4183	Breast Cancer and Breast Disease Information	http://www.asbd.org	5	4	4	5	1	3	7	7	1	1	3.625	0	0	0	0	7	0	0	0	0	35	0	0	0	0
4184	Find a Clinical Trial: Cancer Research UK: CancerHelp UK	http://www.cancerhelp.org.uk/trials/trials/default.asp	6	4	1	9	3	6	10	8	7	2	5.75	0	0	0	0	0	0	0	0	0	18	0	0	0	0
4185	Mothers Supporting Daughters with Breast Cancer (MSDBC)	http://www.mothersdaughters.org	5	2	1	6	5	4	0	7	0	0	2.875	1179	0	0	0	0	0	0	0	0	0	0	0	0	0
4186	Anti-Foxp3 (mouse, rat, and human) FACS analysis. Cytokine ELISA	http://www.ebioscience.com	6	3	0	7	0	0	0	1	1	0	1.125	0	0	0	0	0	0	0	0	0	0	0	0	0	0
4187	Breast cancer research in the uk - Against Breast Cancer	http://www.aabc.org.uk	5	2	5	7	7	6	2	8	2	5	5.25	0	0	0	0	9	0	0	0	0	66	0	0	0	0
4188	Circus of Cancer:::::Welcome:::::::::::::::::::::::::::::::: :::::	http://www.circusofcancer.org	5	2	1	6	0	4	0	3	1	0	1.875	0	0	0	0	1	0	0	0	0	3	0	0	0	0
4189	Art Van Furniture	http://www.artvan.com	4	3	0	2	0	0	0	0	1	0	0.375	0	0	0	0	0	0	0	0	0	0	0	0	0	0
4190	WeSpark Cancer Support Center: Where all our services are free of	http://www.wespark.org	4	2	1	6	4	6	0	4	1	0	2.75	0	0	0	0	0	0	0	0	0	13	0	0	0	0
4191	Not Your Daughter’s Jeans	http://www.notyourdaughtersjeans.com	3	3	0	1	0	0	0	1	0	0	0.25	0	0	0	0	0	0	0	0	0	0	0	0	0	0
4192	BBC NEWS | Health | Housework cuts breast cancer risk	http://news.bbc.co.uk/2/hi/health/6214655.stm	4	1	2	7	4	4	2	5	6	1	3.875	0	0	0	0	6	0	0	0	0	20	0	0	0	0
4193	? Mothers Day Classic	http://www.mothersdayclassic.org	3	2	2	9	4	7	0	7	1	0	3.75	0	0	0	0	7	0	0	0	0	202	0	0	0	0
4194	Massachusetts Breast Cancer Coalition	http://www.mbcc.org	4	2	4	5	5	4	0	7	4	0	3.625	1113	0	0	0	13	0	0	0	0	300	0	0	0	0
4195	Komen Pittsburgh Affiliate | Home	http://www.pittsburghraceforthecure.org	5	2	4	9	5	3	0	8	1	0	3.75	0	0	0	0	8	0	0	0	0	93	0	0	0	4
4196	Race Day Home Page - Komen MD	http://www.komenmd.org	5	2	5	8	3	8	0	7	1	0	4	0	0	0	0	2	0	0	0	0	210	0	0	0	1
4197	Pennsylvania Breast Cancer Coalition - Helping PA Since 1993	http://www.pabreastcancer.org	5	2	2	7	3	6	1	7	0	1	3.375	0	2046	0	0	8	0	0	0	0	20	0	0	0	0
4198	Home - Winthrop P. Rockefeller Cancer Institute	http://breastcancer.uams.edu	5	4	1	9	2	3	5	6	1	1	3.5	0	0	0	0	0	0	0	0	0	0	0	0	0	0
